# Supplementary material for: An innovative non-invasive technique for subcutaneous tumour measurements
Source: PLoS One. 2019 Oct 14;14(10):e0216690. doi: 10.1371/journal.pone.0216690 (PMC6791540; doi:10.1371/journal.pone.0216690)
Supplement: S1 Dataset — (CSV) [file pone.0216690.s003.csv]

Calliper Spheroid	Tumour Origin	Calliper Date	Calliper Length	Calliper Operator ID	Calliper Scan Day	Tumour Weight	Calliper Width	Group Id	Subject Id	Study Id	Gender	Strain	Subject Weight
289.8873468	Colon	30/10/2017 00:00	9.1	1	30/10/2017		7.8	3396	298427	932	F	Nude	23.5
439.6271237	Colon	02/11/2017 00:00	10.6	1	02/11/2017		8.9	3396	298427	932	F	Nude	23.2
157.0665406	Colon	30/10/2017 00:00	7.1	1	30/10/2017		6.5	3396	298428	932	F	Nude	25.3
212.9476269	Colon	02/11/2017 00:00	8.3	1	02/11/2017		7	3396	298428	932	F	Nude	25.4
179.162947	Colon	30/10/2017 00:00	7.4	1	30/10/2017		6.8	3396	298429	932	F	Nude	27.3
167.2835347	Colon	02/11/2017 00:00	7.8	1	02/11/2017		6.4	3396	298429	932	F	Nude	28.7
123.9400265	Colon	30/10/2017 00:00	6.8	1	30/10/2017		5.9	3396	298430	932	F	Nude	24.6
146.0055165	Colon	02/11/2017 00:00	6.6	1	02/11/2017		6.5	3396	298430	932	F	Nude	24.8
146.1233237	Colon	30/10/2017 00:00	7.5	1	30/10/2017		6.1	3396	298431	932	F	Nude	25.1
269.1632627	Colon	02/11/2017 00:00	8.9	1	02/11/2017		7.6	3396	298431	932	F	Nude	25.6
232.871591	Colon	30/10/2017 00:00	7.7	1	30/10/2017		7.6	3396	298432	932	F	Nude	26.7
292.0032107	Colon	02/11/2017 00:00	8.5	1	02/11/2017		8.1	3396	298432	932	F	Nude	27.8
287.3091129	Colon	30/10/2017 00:00	9.5	1	30/10/2017		7.6	3396	298433	932	F	Nude	28.8
366.1504989	Colon	02/11/2017 00:00	10.4	1	02/11/2017		8.2	3396	298433	932	F	Nude	29
44.53417329	Colon	30/10/2017 00:00	4.6	1	30/10/2017		4.3	3396	298434	932	F	Nude	27
70.81777635	Colon	02/11/2017 00:00	5.2	1	02/11/2017		5.1	3396	298434	932	F	Nude	26.5
172.5519807	Colon	30/10/2017 00:00	7.8	1	30/10/2017		6.5	3396	298435	932	F	Nude	25.8
311.4564451	Colon	02/11/2017 00:00	11.8	1	02/11/2017		7.1	3396	298435	932	F	Nude	25.7
215.0420227	Colon	30/10/2017 00:00	7.5	1	30/10/2017		7.4	3396	298436	932	F	Nude	29.5
273.9594713	Colon	02/11/2017 00:00	8.6	1	02/11/2017		7.8	3396	298436	932	F	Nude	31.1
106.8586603	Colon	30/10/2017 00:00	8.5	1	30/10/2017		4.9	3396	298437	932	F	Nude	29.3
167.554752	Colon	02/11/2017 00:00	8.6	1	02/11/2017		6.1	3396	298437	932	F	Nude	28.4
113.0041351	Colon	30/10/2017 00:00	6.2	1	30/10/2017		5.9	3396	298438	932	F	Nude	25.5
181.1442213	Colon	02/11/2017 00:00	9	1	02/11/2017		6.2	3396	298438	932	F	Nude	25.5
118.4720808	Colon	30/10/2017 00:00	6.5	1	30/10/2017		5.9	3396	298439	932	F	Nude	26.4
176.7418284	Colon	02/11/2017 00:00	7.3	1	02/11/2017		6.8	3396	298439	932	F	Nude	27
274.5228332	Colon	30/10/2017 00:00	10.7	1	30/10/2017		7	3396	298440	932	F	Nude	26.1
351.8191145	Colon	02/11/2017 00:00	9.3	1	02/11/2017		8.5	3396	298440	932	F	Nude	26.1
92.60786738	Colon	30/10/2017 00:00	6.8	1	30/10/2017		5.1	3396	298441	932	F	Nude	29.2
120.7832323	Colon	02/11/2017 00:00	7.1	1	02/11/2017		5.7	3396	298441	932	F	Nude	29.5
375.1354879	Colon	30/10/2017 00:00	10.4	1	30/10/2017		8.3	3396	298442	932	F	Nude	28.6
570.7226454	Colon	02/11/2017 00:00	10.9	1	02/11/2017		10	3396	298442	932	F	Nude	26.9
83.9747746	Colon	30/10/2017 00:00	5.5	1	30/10/2017		5.4	3396	298443	932	F	Nude	23.4
125.0170707	Colon	02/11/2017 00:00	8.5	1	02/11/2017		5.3	3396	298443	932	F	Nude	24
244.299681	Colon	30/10/2017 00:00	9.8	1	30/10/2017		6.9	3396	298444	932	F	Nude	25.3
290.3407493	Colon	02/11/2017 00:00	11	1	02/11/2017		7.1	3396	298444	932	F	Nude	25.5
335.7577036	Colon	30/10/2017 00:00	11.4	1	30/10/2017		7.5	3396	298445	932	F	Nude	29.6
491.4267358	Colon	02/11/2017 00:00	12.4	1	02/11/2017		8.7	3396	298445	932	F	Nude	29.7
214.8891371	Colon	30/10/2017 00:00	12.2	1	30/10/2017		5.8	3396	298446	932	F	Nude	24.3
610.6831337	Colon	02/11/2017 00:00	11.9	1	02/11/2017		9.9	3396	298446	932	F	Nude	24.2
142.9026615	Colon	30/10/2017 00:00	7.1	1	30/10/2017		6.2	3396	298447	932	F	Nude	22.5
367.5805057	Colon	02/11/2017 00:00	10.7	1	02/11/2017		8.1	3396	298447	932	F	Nude	22.1
164.1749316	Colon	30/10/2017 00:00	7.9	1	30/10/2017		6.3	3396	298448	932	F	Nude	26.8
309.4342833	Colon	02/11/2017 00:00	11.4	1	02/11/2017		7.2	3396	298448	932	F	Nude	27.1
247.9931233	Colon	30/10/2017 00:00	8.2	1	30/10/2017		7.6	3396	298449	932	F	Nude	26.2
327.423061	Colon	02/11/2017 00:00	9.3	1	02/11/2017		8.2	3396	298449	932	F	Nude	26.4
216.4358262	Colon	30/10/2017 00:00	8.2	1	30/10/2017		7.1	3396	298450	932	F	Nude	23.5
364.6069366	Colon	02/11/2017 00:00	9.2	1	02/11/2017		8.7	3396	298450	932	F	Nude	23.9
267.8647807	Colon	30/10/2017 00:00	9.6	1	30/10/2017		7.3	3396	298451	932	F	Nude	24.3
298.1915938	Colon	02/11/2017 00:00	10.4	1	02/11/2017		7.4	3396	298451	932	F	Nude	23.7
140.8899499	Lung	30/10/2017 00:00	7	1	30/10/2017		6.2	3397	298453	933	F	Nude	26.3
192.42255	Lung	02/11/2017 00:00	7.5	1	02/11/2017		7	3397	298453	933	F	Nude	25.8
187.2912869	Lung	06/11/2017 00:00	7.3	2	06/11/2017		7	3397	298453	933	F	Nude	26.2
292.0032107	Lung	09/11/2017 00:00	8.5	2	09/11/2017		8.1	3397	298453	933	F	Nude	26.6
169.5062114	Lung	30/10/2017 00:00	9.3	1	30/10/2017		5.9	3397	298454	933	F	Nude	27.3
207.552463	Lung	02/11/2017 00:00	9.1	1	02/11/2017		6.6	3397	298454	933	F	Nude	27
195.2332124	Lung	06/11/2017 00:00	9.7	2	06/11/2017		6.2	3397	298454	933	F	Nude	27
292.4822663	Lung	09/11/2017 00:00	11.4	2	09/11/2017		7	3397	298454	933	F	Nude	27.5
103.9217991	Lung	30/10/2017 00:00	5.9	1	30/10/2017		5.8	3397	298455	933	F	Nude	25.6
133.0024766	Lung	02/11/2017 00:00	6.4	1	02/11/2017		6.3	3397	298455	933	F	Nude	26.8
102.2965407	Lung	06/11/2017 00:00	6.7	2	06/11/2017		5.4	3397	298455	933	F	Nude	28.2
108.3723749	Lung	09/11/2017 00:00	6.6	2	09/11/2017		5.6	3397	298455	933	F	Nude	26.6
140.3438461	Lung	30/10/2017 00:00	7.7	1	30/10/2017		5.9	3397	298456	933	F	Nude	29.5
170.3397675	Lung	02/11/2017 00:00	7.7	1	02/11/2017		6.5	3397	298456	933	F	Nude	29.7
191.2685514	Lung	06/11/2017 00:00	7.9	2	06/11/2017		6.8	3397	298456	933	F	Nude	29.7
321.6991005	Lung	09/11/2017 00:00	9.6	2	09/11/2017		8	3397	298456	933	F	Nude	30
117.2075874	Lung	30/10/2017 00:00	7.4	1	30/10/2017		5.5	3397	298457	933	F	Nude	26.6
120.7952772	Lung	02/11/2017 00:00	6.2	1	02/11/2017		6.1	3397	298457	933	F	Nude	26.3
166.2530933	Lung	06/11/2017 00:00	8	2	06/11/2017		6.3	3397	298457	933	F	Nude	26.6
300.8985846	Lung	09/11/2017 00:00	11.4	2	09/11/2017		7.1	3397	298457	933	F	Nude	27.3
130.0619377	Lung	30/10/2017 00:00	6.9	1	30/10/2017		6	3397	298458	933	F	Nude	27.2
124.4070673	Lung	02/11/2017 00:00	6.6	1	02/11/2017		6	3397	298458	933	F	Nude	27
164.5304339	Lung	06/11/2017 00:00	7	2	06/11/2017		6.7	3397	298458	933	F	Nude	26.7
214.8498623	Lung	09/11/2017 00:00	7.7	2	09/11/2017		7.3	3397	298458	933	F	Nude	27.8
128.5812103	Lung	30/10/2017 00:00	7.3	1	30/10/2017		5.8	3397	298459	933	F	Nude	26.7
163.7031593	Lung	02/11/2017 00:00	7.4	1	02/11/2017		6.5	3397	298459	933	F	Nude	26.5
254.562187	Lung	06/11/2017 00:00	8.2	2	06/11/2017		7.7	3397	298459	933	F	Nude	27.4
373.2682991	Lung	09/11/2017 00:00	9	2	09/11/2017		8.9	3397	298459	933	F	Nude	27.5
111.457431	Lung	30/10/2017 00:00	7.3	1	30/10/2017		5.4	3397	298460	933	F	Nude	29.4
133.0024683	Lung	02/11/2017 00:00	8.1	1	02/11/2017		5.6	3397	298460	933	F	Nude	29.5
215.4797486	Lung	06/11/2017 00:00	8.9	2	06/11/2017		6.8	3397	298460	933	F	Nude	28.5
286.7226969	Lung	09/11/2017 00:00	10	2	09/11/2017		7.4	3397	298460	933	F	Nude	28.7
140.9109118	Lung	30/10/2017 00:00	8	1	30/10/2017		5.8	3397	298461	933	F	Nude	25
155.8648786	Lung	02/11/2017 00:00	8	1	02/11/2017		6.1	3397	298461	933	F	Nude	25
266.6521136	Lung	06/11/2017 00:00	9.3	2	06/11/2017		7.4	3397	298461	933	F	Nude	24.5
276.8528414	Lung	09/11/2017 00:00	9.4	2	09/11/2017		7.5	3397	298461	933	F	Nude	25.2
177.118798	Lung	30/10/2017 00:00	8.8	1	30/10/2017		6.2	3397	298462	933	F	Nude	28
144.133659	Lung	02/11/2017 00:00	9.1	1	02/11/2017		5.5	3397	298462	933	F	Nude	27.2
146.5741578	Lung	06/11/2017 00:00	9.6	2	06/11/2017		5.4	3397	298462	933	F	Nude	25.9
216.1290134	Lung	09/11/2017 00:00	10.4	2	09/11/2017		6.3	3397	298462	933	F	Nude	26.2
235.112606	Lung	30/10/2017 00:00	8.2	1	30/10/2017		7.4	3397	298463	933	F	Nude	27.6
344.6557682	Lung	02/11/2017 00:00	8.9	1	02/11/2017		8.6	3397	298463	933	F	Nude	27
336.200663	Lung	06/11/2017 00:00	9.1	2	06/11/2017		8.4	3397	298463	933	F	Nude	27.9
398.9047996	Lung	09/11/2017 00:00	9.2	2	09/11/2017		9.1	3397	298463	933	F	Nude	28.3
109.2059533	Lung	30/10/2017 00:00	6.2	1	30/10/2017		5.8	3397	298464	933	F	Nude	27.3
156.5602315	Lung	02/11/2017 00:00	7.3	1	02/11/2017		6.4	3397	298464	933	F	Nude	26.6
156.7633826	Lung	06/11/2017 00:00	8.9	2	06/11/2017		5.8	3397	298464	933	F	Nude	27.6
321.6991005	Lung	09/11/2017 00:00	9.6	2	09/11/2017		8	3397	298464	933	F	Nude	29
156.9916623	Lung	30/10/2017 00:00	7.8	1	30/10/2017		6.2	3397	298465	933	F	Nude	27.3
140.2783871	Lung	02/11/2017 00:00	7.2	1	02/11/2017		6.1	3397	298465	933	F	Nude	28.1
114.8267895	Lung	06/11/2017 00:00	6.3	2	06/11/2017		5.9	3397	298465	933	F	Nude	28.6
134.8759091	Lung	09/11/2017 00:00	7.4	2	09/11/2017		5.9	3397	298465	933	F	Nude	28.3
133.8318452	Lung	30/10/2017 00:00	7.1	1	30/10/2017		6	3397	298466	933	F	Nude	26.6
129.7791971	Lung	02/11/2017 00:00	8.5	1	02/11/2017		5.4	3397	298466	933	F	Nude	26.7
156.7633826	Lung	06/11/2017 00:00	8.9	2	06/11/2017		5.8	3397	298466	933	F	Nude	27.5
189.1129016	Lung	09/11/2017 00:00	9.1	2	09/11/2017		6.3	3397	298466	933	F	Nude	27.5
71.03926186	Lung	30/10/2017 00:00	6.7	1	30/10/2017		4.5	3397	298467	933	F	Nude	27.5
91.18891932	Lung	02/11/2017 00:00	6.2	1	02/11/2017		5.3	3397	298467	933	F	Nude	27.6
61.52495427	Lung	06/11/2017 00:00	5.1	2	06/11/2017		4.8	3397	298467	933	F	Nude	27.4
80.70122347	Lung	09/11/2017 00:00	5.7	2	09/11/2017		5.2	3397	298467	933	F	Nude	27.2
125.0584325	Lung	30/10/2017 00:00	7.1	1	30/10/2017		5.8	3397	298468	933	F	Nude	25.8
154.566355	Lung	02/11/2017 00:00	8.2	1	02/11/2017		6	3397	298468	933	F	Nude	25.9
189.8569185	Lung	06/11/2017 00:00	7.4	2	06/11/2017		7	3397	298468	933	F	Nude	25.6
258.1546261	Lung	09/11/2017 00:00	7.9	2	09/11/2017		7.9	3397	298468	933	F	Nude	26.1
80.87925443	Lung	30/10/2017 00:00	7.3	1	30/10/2017		4.6	3397	298469	933	F	Nude	28
104.7700143	Lung	02/11/2017 00:00	7.4	1	02/11/2017		5.2	3397	298469	933	F	Nude	28.3
111.7799677	Lung	06/11/2017 00:00	7.6	2	06/11/2017		5.3	3397	298469	933	F	Nude	28.5
155.8648786	Lung	09/11/2017 00:00	8	2	09/11/2017		6.1	3397	298469	933	F	Nude	28.9
54.28881426	Lung	30/10/2017 00:00	4.9	1	30/10/2017		4.6	3397	298470	933	F	Nude	28.5
63.86230016	Lung	02/11/2017 00:00	6.3	1	02/11/2017		4.4	3397	298470	933	F	Nude	28.3
77.62717817	Lung	06/11/2017 00:00	5.7	2	06/11/2017		5.1	3397	298470	933	F	Nude	27.9
155.862275	Lung	09/11/2017 00:00	7.5	2	09/11/2017		6.3	3397	298470	933	F	Nude	27.6
101.8300222	Lung	30/10/2017 00:00	8.1	1	30/10/2017		4.9	3397	298471	933	F	Nude	26.1
83.23964672	Lung	02/11/2017 00:00	6.9	1	02/11/2017		4.8	3397	298471	933	F	Nude	26.3
51.1032397	Lung	06/11/2017 00:00	6.1	2	06/11/2017		4	3397	298471	933	F	Nude	26.1
52.64680315	Lung	09/11/2017 00:00	5.7	2	09/11/2017		4.2	3397	298471	933	F	Nude	26.8
70.9078387	Lung	30/10/2017 00:00	6.4	1	30/10/2017		4.6	3397	298472	933	F	Nude	26.3
136.3817688	Lung	02/11/2017 00:00	7	1	02/11/2017		6.1	3397	298472	933	F	Nude	26.6
124.6919048	Lung	06/11/2017 00:00	6.4	2	06/11/2017		6.1	3397	298472	933	F	Nude	26.9
174.4997688	Lung	09/11/2017 00:00	7	2	09/11/2017		6.9	3397	298472	933	F	Nude	26.6
156.5602315	Lung	30/10/2017 00:00	7.3	1	30/10/2017		6.4	3397	298473	933	F	Nude	32.4
124.4070673	Lung	02/11/2017 00:00	6.6	1	02/11/2017		6	3397	298473	933	F	Nude	32
110.5762	Lung	06/11/2017 00:00	6.5	2	06/11/2017		5.7	3397	298473	933	F	Nude	31.1
147.5496183	Lung	09/11/2017 00:00	7.1	2	09/11/2017		6.3	3397	298473	933	F	Nude	31.4
142.9026615	Lung	30/10/2017 00:00	7.1	1	30/10/2017		6.2	3397	298474	933	F	Nude	27.3
197.9596018	Lung	02/11/2017 00:00	7.5	1	02/11/2017		7.1	3397	298474	933	F	Nude	27.1
179.4854717	Lung	06/11/2017 00:00	7.2	2	06/11/2017		6.9	3397	298474	933	F	Nude	27.5
232.871591	Lung	09/11/2017 00:00	7.7	2	09/11/2017		7.6	3397	298474	933	F	Nude	27.8
74.23164042	Lung	30/10/2017 00:00	6.7	1	30/10/2017		4.6	3397	298475	933	F	Nude	25.8
123.175553	Lung	02/11/2017 00:00	8.7	1	02/11/2017		5.2	3397	298475	933	F	Nude	25.8
190.3852253	Lung	06/11/2017 00:00	8.1	2	06/11/2017		6.7	3397	298475	933	F	Nude	26
253.9977563	Lung	09/11/2017 00:00	9.9	2	09/11/2017		7	3397	298475	933	F	Nude	27.1
139.4029422	Lung	30/10/2017 00:00	6.5	1	30/10/2017		6.4	3397	298476	933	F	Nude	28.1
144.1750146	Lung	02/11/2017 00:00	7.4	1	02/11/2017		6.1	3397	298476	933	F	Nude	28.3
132.8390937	Lung	06/11/2017 00:00	6.6	2	06/11/2017		6.2	3397	298476	933	F	Nude	29
146.1233237	Lung	09/11/2017 00:00	7.5	2	09/11/2017		6.1	3397	298476	933	F	Nude	28.2
451.7955462	Lung	30/10/2017 00:00	11.4	1	30/10/2017		8.7	3397	298477	933	F	Nude	26.5
413.785407	Lung	02/11/2017 00:00	11.2	1	02/11/2017		8.4	3397	298477	933	F	Nude	26.3
542.8672186	Lung	06/11/2017 00:00	12.8	2	06/11/2017		9	3397	298477	933	F	Nude	27.2
768.1005463	Lung	09/11/2017 00:00	14.1	2	09/11/2017		10.2	3397	298477	933	F	Nude	27.2
684.0126978	Liver	23/11/2017 00:00	11.2	#N/A	23/11/2017		10.8	3398	298478	934	M	Nude
1241.43327	Liver	30/11/2017 00:00	14.7	#N/A	30/11/2017		12.7	3398	298478	934	M	Nude
1882.48163	Liver	05/12/2017 00:00	17.1	#N/A	05/12/2017		14.5	3398	298478	934	M	Nude
1149.901524	Liver	30/11/2017 00:00	15	#N/A	30/11/2017		12.1	3398	298479	934	M	Nude
1417.076686	Liver	05/12/2017 00:00	15.3	#N/A	05/12/2017		13.3	3398	298479	934	M	Nude
1570.168028	Liver	08/12/2017 00:00	15.3	#N/A	08/12/2017		14	3398	298479	934	M	Nude
1559.20188	Liver	11/12/2017 00:00	16.1	#N/A	11/12/2017		13.6	3398	298479	934	M	Nude
425.6889463	Liver	23/11/2017 00:00	9.4	#N/A	23/11/2017		9.3	3398	298480	934	M	Nude
728.5876962	Liver	30/11/2017 00:00	11.5	#N/A	30/11/2017		11	3398	298480	934	M	Nude
835.7291239	Liver	05/12/2017 00:00	12.5	#N/A	05/12/2017		11.3	3398	298480	934	M	Nude
872.4988461	Liver	08/12/2017 00:00	12.6	#N/A	08/12/2017		11.5	3398	298480	934	M	Nude
836.9767885	Liver	11/12/2017 00:00	12.3	#N/A	11/12/2017		11.4	3398	298480	934	M	Nude
359.3851096	Liver	23/11/2017 00:00	9.5	#N/A	23/11/2017		8.5	3398	298481	934	M	Nude
844.8004313	Liver	30/11/2017 00:00	12.2	#N/A	30/11/2017		11.5	3398	298481	934	M	Nude
1444.86252	Liver	05/12/2017 00:00	15.6	#N/A	05/12/2017		13.3	3398	298481	934	M	Nude
398.8713068	Liver	23/11/2017 00:00	10.3	#N/A	23/11/2017		8.6	3398	298482	934	M	Nude
1035.263707	Liver	30/11/2017 00:00	14.2	#N/A	30/11/2017		11.8	3398	298482	934	M	Nude
782.2424472	Liver	23/11/2017 00:00	11.7	#N/A	23/11/2017		11.3	3398	298483	934	M	Nude
1346.143169	Liver	30/11/2017 00:00	13.9	#N/A	30/11/2017		13.6	3398	298483	934	M	Nude
1926.776436	Liver	05/12/2017 00:00	16.8	#N/A	05/12/2017		14.8	3398	298483	934	M	Nude
467.2783766	Liver	23/11/2017 00:00	10.1	#N/A	23/11/2017		9.4	3398	298484	934	M	Nude
581.1946609	Liver	30/11/2017 00:00	11.1	#N/A	30/11/2017		10	3398	298484	934	M	Nude
585.0241777	Liver	05/12/2017 00:00	11.4	#N/A	05/12/2017		9.9	3398	298484	934	M	Nude
637.3600001	Liver	08/12/2017 00:00	11.7	#N/A	08/12/2017		10.2	3398	298484	934	M	Nude
741.2587745	Liver	11/12/2017 00:00	11.7	#N/A	11/12/2017		11	3398	298484	934	M	Nude
704.4953275	Liver	23/11/2017 00:00	14.3	#N/A	23/11/2017		9.7	3398	298485	934	M	Nude
1774.911858	Liver	30/11/2017 00:00	17.8	#N/A	30/11/2017		13.8	3398	298485	934	M	Nude
2298.472903	Liver	05/12/2017 00:00	19	#N/A	05/12/2017		15.2	3398	298485	934	M	Nude
2542.518722	Liver	08/12/2017 00:00	19.7	#N/A	08/12/2017		15.7	3398	298485	934	M	Nude
2943.370804	Liver	11/12/2017 00:00	20.4	#N/A	11/12/2017		16.6	3398	298485	934	M	Nude
402.701862	Liver	23/11/2017 00:00	10.9	#N/A	23/11/2017		8.4	3398	298486	934	M	Nude
939.047127	Liver	30/11/2017 00:00	13.8	#N/A	30/11/2017		11.4	3398	298486	934	M	Nude
1555.540834	Liver	05/12/2017 00:00	15.6	#N/A	05/12/2017		13.8	3398	298486	934	M	Nude
34.60778219	Liver	23/11/2017 00:00	5.1	#N/A	23/11/2017		3.6	3398	298487	934	M	Nude
114.9403993	Liver	30/11/2017 00:00	7	#N/A	30/11/2017		5.6	3398	298487	934	M	Nude
186.4263027	Liver	05/12/2017 00:00	7.7	#N/A	05/12/2017		6.8	3398	298487	934	M	Nude
242.1445309	Liver	08/12/2017 00:00	7.8	#N/A	08/12/2017		7.7	3398	298487	934	M	Nude
264.6901955	Liver	11/12/2017 00:00	8.1	#N/A	11/12/2017		7.9	3398	298487	934	M	Nude
777.6803462	Liver	23/11/2017 00:00	14	#N/A	23/11/2017		10.3	3399	298488	934	M	Nude
2052.08351	Liver	30/11/2017 00:00	15.9	#N/A	30/11/2017		15.7	3399	298488	934	M	Nude
2153.306101	Liver	05/12/2017 00:00	17.8	#N/A	05/12/2017		15.2	3399	298488	934	M	Nude
1514.448712	Liver	08/12/2017 00:00	16.6	#N/A	08/12/2017		13.2	3399	298488	934	M	Nude
391.1262404	Liver	23/11/2017 00:00	10.1	#N/A	23/11/2017		8.6	3399	298489	934	M	Nude
756.2206436	Liver	30/11/2017 00:00	13.1	#N/A	30/11/2017		10.5	3399	298489	934	M	Nude
1321.110927	Liver	05/12/2017 00:00	15.4	#N/A	05/12/2017		12.8	3399	298489	934	M	Nude
1892.3698	Liver	08/12/2017 00:00	16.5	#N/A	08/12/2017		14.8	3399	298489	934	M	Nude
1923.45576	Liver	11/12/2017 00:00	17	#N/A	11/12/2017		14.7	3399	298489	934	M	Nude
538.7045822	Liver	23/11/2017 00:00	11.4	#N/A	23/11/2017		9.5	3399	298490	934	M	Nude
1295.375065	Liver	30/11/2017 00:00	15.1	#N/A	30/11/2017		12.8	3399	298490	934	M	Nude
1361.505016	Liver	05/12/2017 00:00	14.7	#N/A	05/12/2017		13.3	3399	298490	934	M	Nude
428.0168551	Liver	23/11/2017 00:00	10.8	#N/A	23/11/2017		8.7	3399	298491	934	M	Nude
1000.982041	Liver	30/11/2017 00:00	13.5	#N/A	30/11/2017		11.9	3399	298491	934	M	Nude
545.2800062	Liver	23/11/2017 00:00	11.3	#N/A	23/11/2017		9.6	3399	298492	934	M	Nude
1628.601545	Liver	30/11/2017 00:00	15	#N/A	30/11/2017		14.4	3399	298492	934	M	Nude
2462.334644	Liver	05/12/2017 00:00	17.7	#N/A	05/12/2017		16.3	3399	298492	934	M	Nude
2899.095479	Liver	08/12/2017 00:00	18.5	#N/A	08/12/2017		17.3	3399	298492	934	M	Nude
478.6279126	Liver	23/11/2017 00:00	10.8	#N/A	23/11/2017		9.2	3399	298493	934	M	Nude
1138.833673	Liver	30/11/2017 00:00	13.7	#N/A	30/11/2017		12.6	3399	298493	934	M	Nude
653.030368	Liver	23/11/2017 00:00	11.1	#N/A	23/11/2017		10.6	3399	298494	934	M	Nude
1445.855227	Liver	30/11/2017 00:00	14.5	#N/A	30/11/2017		13.8	3399	298494	934	M	Nude
2290.018201	Liver	05/12/2017 00:00	17.3	#N/A	05/12/2017		15.9	3399	298494	934	M	Nude
2046.906409	Liver	08/12/2017 00:00	16.7	#N/A	08/12/2017		15.3	3399	298494	934	M	Nude
761.2488053	Liver	23/11/2017 00:00	11.8	#N/A	23/11/2017		11.1	3399	298495	934	M	Nude
1766.211769	Liver	30/11/2017 00:00	15.4	#N/A	30/11/2017		14.8	3399	298495	934	M	Nude
2138.892467	Liver	05/12/2017 00:00	18.4	#N/A	05/12/2017		14.9	3399	298495	934	M	Nude
2029.557969	Liver	08/12/2017 00:00	17	#N/A	08/12/2017		15.1	3399	298495	934	M	Nude
2081.857956	Liver	11/12/2017 00:00	18.4	#N/A	11/12/2017		14.7	3399	298495	934	M	Nude
124.1855817	Liver	23/11/2017 00:00	7.3	#N/A	23/11/2017		5.7	3399	298496	934	M	Nude
333.2271868	Liver	30/11/2017 00:00	9.7	#N/A	30/11/2017		8.1	3399	298496	934	M	Nude
708.1777895	Liver	05/12/2017 00:00	13	#N/A	05/12/2017		10.2	3399	298496	934	M	Nude
915.9591071	Liver	08/12/2017 00:00	13.7	#N/A	08/12/2017		11.3	3399	298496	934	M	Nude
1211.993512	Liver	11/12/2017 00:00	15.3	#N/A	11/12/2017		12.3	3399	298496	934	M	Nude
167.4845787	Liver	23/11/2017 00:00	10.2	#N/A	23/11/2017		5.6	3399	298497	934	M	Nude
479.7406003	Liver	30/11/2017 00:00	13.3	#N/A	30/11/2017		8.3	3399	298497	934	M	Nude
876.5902612	Liver	05/12/2017 00:00	14.9	#N/A	05/12/2017		10.6	3399	298497	934	M	Nude
976.6776171	Liver	08/12/2017 00:00	15.7	#N/A	08/12/2017		10.9	3399	298497	934	M	Nude
1340.438016	Liver	11/12/2017 00:00	17.2	#N/A	11/12/2017		12.2	3399	298497	934	M	Nude
815.507106	Liver	23/11/2017 00:00	14.4	#N/A	23/11/2017		10.4	3400	298498	934	M	Nude
1568.377208	Liver	30/11/2017 00:00	18	#N/A	30/11/2017		12.9	3400	298498	934	M	Nude
560.2506799	Liver	23/11/2017 00:00	10.7	#N/A	23/11/2017		10	3400	298499	934	M	Nude
1638.865202	Liver	30/11/2017 00:00	16.2	#N/A	30/11/2017		13.9	3400	298499	934	M	Nude
2047.914706	Liver	05/12/2017 00:00	18.1	#N/A	05/12/2017		14.7	3400	298499	934	M	Nude
2213.792231	Liver	08/12/2017 00:00	18.3	#N/A	08/12/2017		15.2	3400	298499	934	M	Nude
158.2090279	Liver	23/11/2017 00:00	9.3	#N/A	23/11/2017		5.7	3400	298500	934	M	Nude
382.0176539	Liver	30/11/2017 00:00	11.4	#N/A	30/11/2017		8	3400	298500	934	M	Nude
685.914416	Liver	05/12/2017 00:00	13.1	#N/A	05/12/2017		10	3400	298500	934	M	Nude
761.0157568	Liver	08/12/2017 00:00	13.7	#N/A	08/12/2017		10.3	3400	298500	934	M	Nude
1000.289304	Liver	11/12/2017 00:00	14.7	#N/A	11/12/2017		11.4	3400	298500	934	M	Nude
420.0906247	Liver	23/11/2017 00:00	10.6	#N/A	23/11/2017		8.7	3400	298501	934	M	Nude
1080.907461	Liver	30/11/2017 00:00	14.1	#N/A	30/11/2017		12.1	3400	298501	934	M	Nude
1830.409219	Liver	05/12/2017 00:00	16.4	#N/A	05/12/2017		14.6	3400	298501	934	M	Nude
2056.528387	Liver	08/12/2017 00:00	17	#N/A	08/12/2017		15.2	3400	298501	934	M	Nude
2287.446026	Liver	11/12/2017 00:00	17.5	#N/A	11/12/2017		15.8	3400	298501	934	M	Nude
392.3487618	Liver	23/11/2017 00:00	9.9	#N/A	23/11/2017		8.7	3400	298502	934	M	Nude
1231.629948	Liver	30/11/2017 00:00	13.5	#N/A	30/11/2017		13.2	3400	298502	934	M	Nude
1780.604315	Liver	05/12/2017 00:00	16.4	#N/A	05/12/2017		14.4	3400	298502	934	M	Nude
1869.431896	Liver	08/12/2017 00:00	16.3	#N/A	08/12/2017		14.8	3400	298502	934	M	Nude
2326.659287	Liver	11/12/2017 00:00	17.8	#N/A	11/12/2017		15.8	3400	298502	934	M	Nude
783.8304775	Liver	23/11/2017 00:00	12.6	#N/A	23/11/2017		10.9	3400	298503	934	M	Nude
2014.585475	Liver	30/11/2017 00:00	18.3	#N/A	30/11/2017		14.5	3400	298503	934	M	Nude
600.3038794	Liver	23/11/2017 00:00	10.6	#N/A	23/11/2017		10.4	3400	298504	934	M	Nude
1436.536078	Liver	30/11/2017 00:00	14.2	#N/A	30/11/2017		13.9	3400	298504	934	M	Nude
1923.458857	Liver	05/12/2017 00:00	15.9	#N/A	05/12/2017		15.2	3400	298504	934	M	Nude
2225.085408	Liver	08/12/2017 00:00	16.6	#N/A	08/12/2017		16	3400	298504	934	M	Nude
2453.244683	Liver	11/12/2017 00:00	16.8	#N/A	11/12/2017		16.7	3400	298504	934	M	Nude
494.2950714	Liver	23/11/2017 00:00	11.4	#N/A	23/11/2017		9.1	3400	298505	934	M	Nude
1075.131511	Liver	30/11/2017 00:00	15	#N/A	30/11/2017		11.7	3400	298505	934	M	Nude
1621.525149	Liver	05/12/2017 00:00	16.5	#N/A	05/12/2017		13.7	3400	298505	934	M	Nude
1811.282161	Liver	08/12/2017 00:00	17.4	#N/A	08/12/2017		14.1	3400	298505	934	M	Nude
2235.18023	Liver	11/12/2017 00:00	18	#N/A	11/12/2017		15.4	3400	298505	934	M	Nude
981.9487652	Liver	23/11/2017 00:00	12.6	#N/A	23/11/2017		12.2	3400	298506	934	M	Nude
2212.269231	Liver	30/11/2017 00:00	16.3	#N/A	30/11/2017		16.1	3400	298506	934	M	Nude
2144.137076	Liver	05/12/2017 00:00	18.2	#N/A	05/12/2017		15	3400	298506	934	M	Nude
688.3292719	Liver	23/11/2017 00:00	11.7	#N/A	23/11/2017		10.6	3400	298507	934	M	Nude
1161.193316	Liver	30/11/2017 00:00	14.9	#N/A	30/11/2017		12.2	3400	298507	934	M	Nude
645.6097877	Liver	23/11/2017 00:00	11.4	#N/A	23/11/2017		10.4	3401	298508	934	M	Nude
1268.885626	Liver	30/11/2017 00:00	13.7	#N/A	30/11/2017		13.3	3401	298508	934	M	Nude
1685.852358	Liver	05/12/2017 00:00	14.9	#N/A	05/12/2017		14.7	3401	298508	934	M	Nude
422.4813604	Liver	23/11/2017 00:00	12	#N/A	23/11/2017		8.2	3401	298509	934	M	Nude
1321.71206	Liver	30/11/2017 00:00	15.9	#N/A	30/11/2017		12.6	3401	298509	934	M	Nude
1529.528427	Liver	05/12/2017 00:00	18.4	#N/A	05/12/2017		12.6	3401	298509	934	M	Nude
1970.406991	Liver	08/12/2017 00:00	19.2	#N/A	08/12/2017		14	3401	298509	934	M	Nude
539.4644032	Liver	23/11/2017 00:00	10.1	#N/A	23/11/2017		10.1	3401	298510	934	M	Nude
1013.955359	Liver	30/11/2017 00:00	12.8	#N/A	30/11/2017		12.3	3401	298510	934	M	Nude
2132.704737	Liver	05/12/2017 00:00	17.4	#N/A	05/12/2017		15.3	3401	298510	934	M	Nude
1886.21438	Liver	08/12/2017 00:00	16.9	#N/A	08/12/2017		14.6	3401	298510	934	M	Nude
353.8438491	Liver	23/11/2017 00:00	11.7	#N/A	23/11/2017		7.6	3401	298511	934	M	Nude
1064.426108	Liver	30/11/2017 00:00	14.6	#N/A	30/11/2017		11.8	3401	298511	934	M	Nude
1568.8864	Liver	05/12/2017 00:00	16.2	#N/A	05/12/2017		13.6	3401	298511	934	M	Nude
1611.697686	Liver	08/12/2017 00:00	16.4	#N/A	08/12/2017		13.7	3401	298511	934	M	Nude
225.2898856	Liver	23/11/2017 00:00	8.3	#N/A	23/11/2017		7.2	3401	298512	934	M	Nude
907.1218152	Liver	30/11/2017 00:00	13.1	#N/A	30/11/2017		11.5	3401	298512	934	M	Nude
1475.769492	Liver	05/12/2017 00:00	14.8	#N/A	05/12/2017		13.8	3401	298512	934	M	Nude
1810.311304	Liver	08/12/2017 00:00	16	#N/A	08/12/2017		14.7	3401	298512	934	M	Nude
2280.130253	Liver	11/12/2017 00:00	16.8	#N/A	11/12/2017		16.1	3401	298512	934	M	Nude
246.3008738	Liver	23/11/2017 00:00	9.6	#N/A	23/11/2017		7	3401	298513	934	M	Nude
641.7164383	Liver	30/11/2017 00:00	14.8	#N/A	30/11/2017		9.1	3401	298513	934	M	Nude
1107.31599	Liver	05/12/2017 00:00	17.8	#N/A	05/12/2017		10.9	3401	298513	934	M	Nude
1357.168026	Liver	08/12/2017 00:00	18	#N/A	08/12/2017		12	3401	298513	934	M	Nude
1829.773409	Liver	11/12/2017 00:00	21	#N/A	11/12/2017		12.9	3401	298513	934	M	Nude
549.5357249	Liver	23/11/2017 00:00	12.4	#N/A	23/11/2017		9.2	3401	298514	934	M	Nude
1320.340071	Liver	30/11/2017 00:00	16.4	#N/A	30/11/2017		12.4	3401	298514	934	M	Nude
2256.390872	Liver	05/12/2017 00:00	18.9	#N/A	05/12/2017		15.1	3401	298514	934	M	Nude
2336.507625	Liver	08/12/2017 00:00	20.1	#N/A	08/12/2017		14.9	3401	298514	934	M	Nude
628.6200991	Liver	23/11/2017 00:00	11.1	#N/A	23/11/2017		10.4	3401	298515	934	M	Nude
1140.959482	Liver	30/11/2017 00:00	13.3	#N/A	30/11/2017		12.8	3401	298515	934	M	Nude
1657.581712	Liver	05/12/2017 00:00	15.7	#N/A	05/12/2017		14.2	3401	298515	934	M	Nude
1766.911183	Liver	08/12/2017 00:00	15.2	#N/A	08/12/2017		14.9	3401	298515	934	M	Nude
2143.663655	Liver	11/12/2017 00:00	16.4	#N/A	11/12/2017		15.8	3401	298515	934	M	Nude
198.4292651	Liver	23/11/2017 00:00	8.7	#N/A	23/11/2017		6.6	3401	298516	934	M	Nude
469.7644413	Liver	30/11/2017 00:00	10.6	#N/A	30/11/2017		9.2	3401	298516	934	M	Nude
779.2720698	Liver	05/12/2017 00:00	12.3	#N/A	05/12/2017		11	3401	298516	934	M	Nude
1124.856694	Liver	08/12/2017 00:00	14.2	#N/A	08/12/2017		12.3	3401	298516	934	M	Nude
1370.766991	Liver	11/12/2017 00:00	14.8	#N/A	11/12/2017		13.3	3401	298516	934	M	Nude
669.1927347	Liver	23/11/2017 00:00	15.1	#N/A	23/11/2017		9.2	3401	298517	934	M	Nude
1283.143795	Liver	30/11/2017 00:00	17.6	#N/A	30/11/2017		11.8	3401	298517	934	M	Nude
2290.010006	Liver	05/12/2017 00:00	19.7	#N/A	05/12/2017		14.9	3401	298517	934	M	Nude
1553.902857	Liver	08/12/2017 00:00	18.4	#N/A	08/12/2017		12.7	3401	298517	934	M	Nude
433.8581453		12/03/2017 00:00	10.7	4	12/03/2017		8.8	3402	298518	935
435.0451327		12/03/2017 00:00	11.5	5	12/03/2017		8.5	3402	298518	935
0.523598776		12/03/2017 00:00	1	4	12/03/2017		1	3402	298519	935
0.523598776		12/03/2017 00:00	1	5	12/03/2017		1	3402	298519	935
95.23633398		12/03/2017 00:00	5.8	4	12/03/2017		5.6	3402	298520	935
77.23082065		12/03/2017 00:00	5.9	5	12/03/2017		5	3402	298520	935
1588.893869		12/03/2017 00:00	16.9	4	12/03/2017		13.4	3402	298521	935
1603.154658		12/03/2017 00:00	16.8	5	12/03/2017		13.5	3402	298521	935
2400.550628		12/03/2017 00:00	18.6	4	12/03/2017		15.7	3402	298522	935			24
2631.992753		12/03/2017 00:00	17.6	5	12/03/2017		16.9	3402	298522	935
1836.657722	Liver	02/06/2017 00:00	15.8	6	02/06/2017	1.0235	14.9	3403	298523	936	F	Nude
2095.934058	Liver	02/06/2017 00:00	17.1	7	02/06/2017	1.0235	15.3	3403	298523	936	F	Nude
1774.604059	Liver	02/06/2017 00:00	15.9	5	02/06/2017	1.0235	14.6	3403	298523	936	F	Nude
233.7344862	Liver	02/06/2017 00:00	12.4	6	02/06/2017	0.127	6	3403	298524	936	F	Nude
324.3600027	Liver	02/06/2017 00:00	13.8	7	02/06/2017	0.127	6.7	3403	298524	936	F	Nude
291.6738564	Liver	02/06/2017 00:00	13.6	5	02/06/2017	0.127	6.4	3403	298524	936	F	Nude
150.019942	Liver	02/06/2017 00:00	7.7	6	02/06/2017	0.0694	6.1	3403	298525	936	F	Nude
1192.431288	Liver	02/06/2017 00:00	13.9	7	02/06/2017	0.0694	12.8	3403	298525	936	F	Nude
132.6914433	Liver	02/06/2017 00:00	7.8	5	02/06/2017	0.0694	5.7	3403	298525	936	F	Nude
214.3948342	Liver	02/06/2017 00:00	9.4	6	02/06/2017	0.0201	6.6	3403	298526	936	F	Nude
227.8571014	Liver	02/06/2017 00:00	10.3	7	02/06/2017	0.0201	6.5	3403	298526	936	F	Nude
292.9770922	Liver	02/06/2017 00:00	10.5	5	02/06/2017	0.0201	7.3	3403	298526	936	F	Nude
217.1468727	Liver	02/06/2017 00:00	8	6	02/06/2017	0.062	7.2	3403	298527	936	F	Nude
266.1389735	Liver	02/06/2017 00:00	8.8	7	02/06/2017	0.062	7.6	3403	298527	936	F	Nude
146.300825	Liver	02/06/2017 00:00	8.6	5	02/06/2017	0.062	5.7	3403	298527	936	F	Nude
94.85933332	Liver	02/06/2017 00:00	6.7	6	02/06/2017	0.0326	5.2	3403	298528	936	F	Nude
76.26529911	Liver	02/06/2017 00:00	5.6	7	02/06/2017	0.0326	5.1	3403	298528	936	F	Nude
91.95860406	Liver	02/06/2017 00:00	8.3	5	02/06/2017	0.0326	4.6	3403	298528	936	F	Nude
469.7644413	Liver	02/06/2017 00:00	10.6	6	02/06/2017	0.0796	9.2	3403	298529	936	F	Nude
508.9170246	Liver	02/06/2017 00:00	11	7	02/06/2017	0.0796	9.4	3403	298529	936	F	Nude
497.0251392	Liver	02/06/2017 00:00	10.3	5	02/06/2017	0.0796	9.6	3403	298529	936	F	Nude
36.63411297	Liver	02/06/2017 00:00	4.6	6	02/06/2017	0.0141	3.9	3403	298530	936	F	Nude
61.52495427	Liver	02/06/2017 00:00	5.1	7	02/06/2017	0.0141	4.8	3403	298530	936	F	Nude
58.98810857	Liver	02/06/2017 00:00	5.1	5	02/06/2017	0.0141	4.7	3403	298530	936	F	Nude
70.9078387	Liver	02/06/2017 00:00	6.4	6	02/06/2017	0.0372	4.6	3403	298531	936	F	Nude
133.8653645	Liver	02/06/2017 00:00	7.6	7	02/06/2017	0.0372	5.8	3403	298531	936	F	Nude
117.5646815	Liver	02/06/2017 00:00	7.7	5	02/06/2017	0.0372	5.4	3403	298531	936	F	Nude
55.75280004	Liver	02/06/2017 00:00	5.5	6	02/06/2017	0.0229	4.4	3403	298532	936	F	Nude
90.28151586	Liver	02/06/2017 00:00	5.7	7	02/06/2017	0.0229	5.5	3403	298532	936	F	Nude
86.36446876	Liver	02/06/2017 00:00	6.1	5	02/06/2017	0.0229	5.2	3403	298532	936	F	Nude
120.375357	Liver	02/06/2017 00:00	7.6	6	02/06/2017	0.0624	5.5	3403	298533	936	F	Nude
145.8117917	Liver	02/06/2017 00:00	8	7	02/06/2017	0.0624	5.9	3403	298533	936	F	Nude
154.9250287	Liver	02/06/2017 00:00	8.5	5	02/06/2017	0.0624	5.9	3403	298533	936	F	Nude
1123.802213	Liver	02/06/2017 00:00	13.1	6	02/06/2017	0.3638	12.8	3403	298534	936	F	Nude
184.7256431	Liver	02/06/2017 00:00	7.2	7	02/06/2017	0.3638	7	3403	298534	936	F	Nude
1204.054167	Liver	02/06/2017 00:00	13.4	5	02/06/2017	0.3638	13.1	3403	298534	936	F	Nude
104.536494	Lung	19/01/2018 00:00	6.6	8	19/01/2018		5.5	3404	298535	937	F	Nude
189.4568894	Lung	19/01/2018 00:00	7.6	9	19/01/2018		6.9	3404	298535	937	F	Nude
161.9365281	Lung	19/01/2018 00:00	7.1	7	19/01/2018		6.6	3404	298535	937	F	Nude
588.3512023	Lung	26/01/2018 00:00	11.7	8	26/01/2018		9.8	3404	298535	937	F	Nude
821.0028522	Lung	26/01/2018 00:00	12.5	7	26/01/2018		11.2	3404	298535	937	F	Nude	25.9
612.6105575	Lung	30/01/2018 00:00	11.7	8	30/01/2018		10	3404	298535	937	F	Nude
978.7379816	Lung	30/01/2018 00:00	13.2	9	30/01/2018		11.9	3404	298535	937	F	Nude	26.5
1010.336169	Lung	02/02/2018 00:00	13.4	8	02/02/2018		12	3404	298535	937	F	Nude
1268.122653	Lung	02/02/2018 00:00	13.9	9	02/02/2018		13.2	3404	298535	937	F	Nude
1123.802213	Lung	02/02/2018 00:00	13.1	7	02/02/2018		12.8	3404	298535	937	F	Nude	26.4
1650.316212	Lung	06/02/2018 00:00	15.2	7	06/02/2018		14.4	3404	298535	937	F	Nude	27.2
133.8653645	Lung	19/01/2018 00:00	7.6	8	19/01/2018		5.8	3404	298536	937	F	Nude
202.1373992	Lung	19/01/2018 00:00	8.6	9	19/01/2018		6.7	3404	298536	937	F	Nude
229.633133	Lung	19/01/2018 00:00	8.7	7	19/01/2018		7.1	3404	298536	937	F	Nude
509.6500831	Lung	26/01/2018 00:00	11.5	8	26/01/2018		9.2	3404	298536	937	F	Nude
736.2217124	Lung	26/01/2018 00:00	13	9	26/01/2018		10.4	3404	298536	937	F	Nude
698.4938786	Lung	26/01/2018 00:00	12.1	7	26/01/2018		10.5	3404	298536	937	F	Nude	27.6
877.3715148	Lung	30/01/2018 00:00	13.6	8	30/01/2018		11.1	3404	298536	937	F	Nude
1151.272177	Lung	30/01/2018 00:00	14.3	9	30/01/2018		12.4	3404	298536	937	F	Nude	27.9
1542.905729	Lung	02/02/2018 00:00	15.7	8	02/02/2018		13.7	3404	298536	937	F	Nude
1601.870224	Lung	02/02/2018 00:00	16.3	9	02/02/2018		13.7	3404	298536	937	F	Nude
1659.596105	Lung	02/02/2018 00:00	15.5	7	02/02/2018		14.3	3404	298536	937	F	Nude	27.9
2405.086058	Lung	06/02/2018 00:00	18.4	7	06/02/2018		15.8	3404	298536	937	F	Nude	29
174.974157	Lung	19/01/2018 00:00	9.6	8	19/01/2018		5.9	3404	298537	937	F	Nude
261.6946632	Lung	19/01/2018 00:00	10.2	9	19/01/2018		7	3404	298537	937	F	Nude
337.6709734	Lung	19/01/2018 00:00	10.6	7	19/01/2018		7.8	3404	298537	937	F	Nude
528.1017005	Lung	26/01/2018 00:00	15	8	26/01/2018		8.2	3404	298537	937	F	Nude
910.9969558	Lung	26/01/2018 00:00	16.4	9	26/01/2018		10.3	3404	298537	937	F	Nude
1267.910614	Lung	26/01/2018 00:00	17.1	7	26/01/2018		11.9	3404	298537	937	F	Nude	23.2
1505.346449	Lung	30/01/2018 00:00	18.4	8	30/01/2018		12.5	3404	298537	937	F	Nude
1297.325384	Lung	30/01/2018 00:00	18.1	9	30/01/2018		11.7	3404	298537	937	F	Nude	24.5
2555.886979	Lung	02/02/2018 00:00	18.6	7	02/02/2018		16.2	3404	298537	937	F	Nude	26
161.9365281	Lung	19/01/2018 00:00	7.1	8	19/01/2018		6.6	3404	298538	937	F	Nude
299.3869937	Lung	19/01/2018 00:00	8.3	9	19/01/2018		8.3	3404	298538	937	F	Nude
817.1020825	Lung	19/01/2018 00:00	11.8	7	19/01/2018		11.5	3404	298538	937	F	Nude
810.1774622	Lung	26/01/2018 00:00	11.7	8	26/01/2018		11.5	3404	298538	937	F	Nude
1013.955359	Lung	26/01/2018 00:00	12.8	9	26/01/2018		12.3	3404	298538	937	F	Nude
1176.892985	Lung	26/01/2018 00:00	13.3	7	26/01/2018		13	3404	298538	937	F	Nude	26.7
1313.738577	Lung	30/01/2018 00:00	14.4	8	30/01/2018		13.2	3404	298538	937	F	Nude
1341.108149	Lung	30/01/2018 00:00	14.7	9	30/01/2018		13.2	3404	298538	937	F	Nude	27.4
1289.55461	Lung	02/02/2018 00:00	14.8	8	02/02/2018		12.9	3404	298538	937	F	Nude
1682.888264	Lung	02/02/2018 00:00	15.5	9	02/02/2018		14.4	3404	298538	937	F	Nude
1638.181983	Lung	02/02/2018 00:00	15.3	7	02/02/2018		14.3	3404	298538	937	F	Nude	27
2005.680725	Lung	06/02/2018 00:00	16.8	7	06/02/2018		15.1	3404	298538	937	F	Nude	27.3
469.7644413	Lung	19/01/2018 00:00	10.6	8	19/01/2018		9.2	3404	298539	937	F	Nude
560.8293089	Lung	19/01/2018 00:00	10.5	9	19/01/2018		10.1	3404	298539	937	F	Nude
1456.768961	Lung	19/01/2018 00:00	14.4	7	19/01/2018		13.9	3404	298539	937	F	Nude
1938.245387	Lung	26/01/2018 00:00	16.9	8	26/01/2018		14.8	3404	298539	937	F	Nude
2002.765317	Lung	26/01/2018 00:00	17	9	26/01/2018		15	3404	298539	937	F	Nude
2476.245927	Lung	26/01/2018 00:00	17.8	7	26/01/2018		16.3	3404	298539	937	F	Nude	27.7
3020.809913	Lung	30/01/2018 00:00	20.2	8	30/01/2018		16.9	3404	298539	937	F	Nude
2850.995333	Lung	30/01/2018 00:00	20	9	30/01/2018		16.5	3404	298539	937	F	Nude	29
134.8518053	Lung	19/01/2018 00:00	6.7	9	19/01/2018		6.2	3404	298540	937	F	Nude
517.9502218	Lung	19/01/2018 00:00	10.3	7	19/01/2018		9.8	3404	298540	937	F	Nude
231.5914211	Lung	26/01/2018 00:00	8.3	8	26/01/2018		7.3	3404	298540	937	F	Nude
428.3561745	Lung	26/01/2018 00:00	10.1	9	26/01/2018		9	3404	298540	937	F	Nude
423.0373978	Lung	26/01/2018 00:00	10.2	7	26/01/2018		8.9	3404	298540	937	F	Nude	22.4
432.2579701	Lung	30/01/2018 00:00	11.7	8	30/01/2018		8.4	3404	298540	937	F	Nude
707.9054927	Lung	30/01/2018 00:00	12.5	9	30/01/2018		10.4	3404	298540	937	F	Nude	23.3
2578.718856	Lung	02/02/2018 00:00	19	7	02/02/2018		16.1	3404	298540	937	F	Nude	26
1411.539553	Lung	06/02/2018 00:00	16.2	7	06/02/2018		12.9	3404	298540	937	F	Nude	24.1
74.23164042	Lung	19/01/2018 00:00	6.7	8	19/01/2018		4.6	3404	298541	937	F	Nude
182.463696	Lung	19/01/2018 00:00	8	9	19/01/2018		6.6	3404	298541	937	F	Nude
540.6722536	Lung	19/01/2018 00:00	12.2	7	19/01/2018		9.2	3404	298541	937	F	Nude
588.9344196	Lung	26/01/2018 00:00	14.2	8	26/01/2018		8.9	3404	298541	937	F	Nude
729.9678545	Lung	26/01/2018 00:00	13.4	9	26/01/2018		10.2	3404	298541	937	F	Nude
867.2303878	Lung	26/01/2018 00:00	14.2	7	26/01/2018		10.8	3404	298541	937	F	Nude	24.4
1333.885738	Lung	30/01/2018 00:00	17.4	8	30/01/2018		12.1	3404	298541	937	F	Nude
1310.887766	Lung	30/01/2018 00:00	17.1	9	30/01/2018		12.1	3404	298541	937	F	Nude	26
2098.810054	Lung	02/02/2018 00:00	18.3	8	02/02/2018		14.8	3404	298541	937	F	Nude
2148.943731	Lung	02/02/2018 00:00	18	9	02/02/2018		15.1	3404	298541	937	F	Nude
2473.438961	Lung	02/02/2018 00:00	18	7	02/02/2018		16.2	3404	298541	937	F	Nude	31.7
123.2970478	Lung	19/01/2018 00:00	7	8	19/01/2018		5.8	3404	298542	937	F	Nude
167.554752	Lung	19/01/2018 00:00	8.6	9	19/01/2018		6.1	3404	298542	937	F	Nude
702.9590696	Lung	19/01/2018 00:00	11.3	7	19/01/2018		10.9	3404	298542	937	F	Nude
598.2848801	Lung	26/01/2018 00:00	13.5	8	26/01/2018		9.2	3404	298542	937	F	Nude
906.3871613	Lung	26/01/2018 00:00	13.8	9	26/01/2018		11.2	3404	298542	937	F	Nude
908.875354	Lung	26/01/2018 00:00	12.9	7	26/01/2018		11.6	3404	298542	937	F	Nude	29.9
1312.289186	Lung	30/01/2018 00:00	16.3	8	30/01/2018		12.4	3404	298542	937	F	Nude
1466.671332	Lung	30/01/2018 00:00	15.6	9	30/01/2018		13.4	3404	298542	937	F	Nude	31
2615.715051	Lung	02/02/2018 00:00	17.7	7	02/02/2018		16.8	3404	298542	937	F	Nude	29.2
95.60128932	Lung	19/01/2018 00:00	6.5	8	19/01/2018		5.3	3404	298543	937	F	Nude
156.9916623	Lung	19/01/2018 00:00	7.8	9	19/01/2018		6.2	3404	298543	937	F	Nude
172.5519807	Lung	19/01/2018 00:00	7.8	7	19/01/2018		6.5	3404	298543	937	F	Nude
450.7305332	Lung	26/01/2018 00:00	12.2	8	26/01/2018		8.4	3404	298543	937	F	Nude
617.6623067	Lung	26/01/2018 00:00	12.8	9	26/01/2018		9.6	3404	298543	937	F	Nude
548.1555762	Lung	26/01/2018 00:00	11.6	7	26/01/2018		9.5	3404	298543	937	F	Nude	25.6
788.7900549	Lung	30/01/2018 00:00	14.2	8	30/01/2018		10.3	3404	298543	937	F	Nude
1014.558538	Lung	30/01/2018 00:00	14.4	9	30/01/2018		11.6	3404	298543	937	F	Nude	25.8
1342.774747	Lung	02/02/2018 00:00	15.9	8	02/02/2018		12.7	3404	298543	937	F	Nude
1491.589567	Lung	02/02/2018 00:00	16.6	9	02/02/2018		13.1	3404	298543	937	F	Nude
1652.268335	Lung	02/02/2018 00:00	16.1	7	02/02/2018		14	3404	298543	937	F	Nude	26.2
2600.400908	Lung	06/02/2018 00:00	19.4	7	06/02/2018		16	3404	298543	937	F	Nude	27.2
78.53981634	Lung	19/01/2018 00:00	6	8	19/01/2018		5	3404	298544	937	F	Nude
220.7764712	Lung	19/01/2018 00:00	7.7	9	19/01/2018		7.4	3404	298544	937	F	Nude
544.8056042	Lung	19/01/2018 00:00	10.2	7	19/01/2018		10.1	3404	298544	937	F	Nude
664.7966693	Lung	26/01/2018 00:00	11.3	8	26/01/2018		10.6	3404	298544	937	F	Nude
873.647626	Lung	26/01/2018 00:00	12.4	9	26/01/2018		11.6	3404	298544	937	F	Nude
836.9767885	Lung	26/01/2018 00:00	12.3	7	26/01/2018		11.4	3404	298544	937	F	Nude	28.6
979.3308098	Lung	30/01/2018 00:00	13.9	8	30/01/2018		11.6	3404	298544	937	F	Nude
1657.581712	Lung	30/01/2018 00:00	15.7	9	30/01/2018		14.2	3404	298544	937	F	Nude	28.7
2768.387366	Lung	02/02/2018 00:00	19.9	7	02/02/2018		16.3	3404	298544	937	F	Nude	27.8
248.4748644	Lung	19/01/2018 00:00	7.8	8	19/01/2018		7.8	3404	298545	937	F	Nude
379.5086224	Lung	19/01/2018 00:00	9.8	9	19/01/2018		8.6	3404	298545	937	F	Nude
997.5352382	Lung	19/01/2018 00:00	12.8	7	19/01/2018		12.2	3404	298545	937	F	Nude
1092.059566	Lung	26/01/2018 00:00	15.5	8	26/01/2018		11.6	3404	298545	937	F	Nude
1231.332556	Lung	26/01/2018 00:00	15.8	9	26/01/2018		12.2	3404	298545	937	F	Nude
1394.113074	Lung	26/01/2018 00:00	16	7	26/01/2018		12.9	3404	298545	937	F	Nude	25.9
2021.719671	Lung	30/01/2018 00:00	19.7	8	30/01/2018		14	3404	298545	937	F	Nude
1949.88184	Lung	30/01/2018 00:00	19	9	30/01/2018		14	3404	298545	937	F	Nude	26.8
1312.532333	Lung	02/02/2018 00:00	15.3	8	02/02/2018		12.8	3404	298545	937	F	Nude
1479.101091	Lung	02/02/2018 00:00	15.5	9	02/02/2018		13.5	3404	298545	937	F	Nude
1222.025193	Lung	02/02/2018 00:00	13.6	7	02/02/2018		13.1	3404	298545	937	F	Nude	28.5
109.3588438	Lung	19/01/2018 00:00	6	8	19/01/2018		5.9	3404	298546	937	F	Nude
211.1569086	Lung	19/01/2018 00:00	8	9	19/01/2018		7.1	3404	298546	937	F	Nude
582.8847856	Lung	19/01/2018 00:00	10.7	7	19/01/2018		10.2	3404	298546	937	F	Nude
538.8380764	Lung	26/01/2018 00:00	10.5	8	26/01/2018		9.9	3404	298546	937	F	Nude
698.4938786	Lung	26/01/2018 00:00	12.1	9	26/01/2018		10.5	3404	298546	937	F	Nude
659.5836958	Lung	26/01/2018 00:00	10.8	7	26/01/2018		10.8	3404	298546	937	F	Nude	28.2
740.2842937	Lung	30/01/2018 00:00	11.9	8	30/01/2018		10.9	3404	298546	937	F	Nude
1052.087931	Lung	30/01/2018 00:00	13.5	9	30/01/2018		12.2	3404	298546	937	F	Nude	28.6
1884.597465	Lung	02/02/2018 00:00	18.9	8	02/02/2018		13.8	3404	298546	937	F	Nude
2087.341321	Lung	02/02/2018 00:00	18.2	9	02/02/2018		14.8	3404	298546	937	F	Nude
2316.719479	Lung	02/02/2018 00:00	20.2	7	02/02/2018		14.8	3404	298546	937	F	Nude	31.4
1866.883532	Lung	06/02/2018 00:00	16.5	7	06/02/2018		14.7	3404	298546	937	F	Nude	29
119.0820616	Lung	19/01/2018 00:00	7	8	19/01/2018		5.7	3404	298547	937	F	Nude
258.0504272	Lung	19/01/2018 00:00	9	9	19/01/2018		7.4	3404	298547	937	F	Nude
646.5397571	Lung	19/01/2018 00:00	11.2	7	19/01/2018		10.5	3404	298547	937	F	Nude
740.862939	Lung	26/01/2018 00:00	13.6	8	26/01/2018		10.2	3404	298547	937	F	Nude
903.1765341	Lung	26/01/2018 00:00	14	9	26/01/2018		11.1	3404	298547	937	F	Nude
1013.391925	Lung	26/01/2018 00:00	13.9	7	26/01/2018		11.8	3404	298547	937	F	Nude	32.2
1263.984106	Lung	30/01/2018 00:00	15.7	8	30/01/2018		12.4	3404	298547	937	F	Nude
1800.872454	Lung	30/01/2018 00:00	17.3	9	30/01/2018		14.1	3404	298547	937	F	Nude	31.9
1351.219904	Lung	02/02/2018 00:00	16	8	02/02/2018		12.7	3404	298547	937	F	Nude
1769.64353	Lung	02/02/2018 00:00	17	9	02/02/2018		14.1	3404	298547	937	F	Nude
1889.51251	Lung	02/02/2018 00:00	16.7	7	02/02/2018		14.7	3404	298547	937	F	Nude	27.4
3275.221605	Lung	06/02/2018 00:00	22.7	7	06/02/2018		16.6	3404	298547	937	F	Nude	33
102.0703385	Lung	19/01/2018 00:00	6	8	19/01/2018		5.7	3404	298548	937	F	Nude
202.1373992	Lung	19/01/2018 00:00	8.6	9	19/01/2018		6.7	3404	298548	937	F	Nude
570.7226454	Lung	19/01/2018 00:00	10.9	7	19/01/2018		10	3404	298548	937	F	Nude
554.9309704	Lung	26/01/2018 00:00	11.5	8	26/01/2018		9.6	3404	298548	937	F	Nude
793.9433235	Lung	26/01/2018 00:00	13	9	26/01/2018		10.8	3404	298548	937	F	Nude
675.49264	Lung	26/01/2018 00:00	12.4	7	26/01/2018		10.2	3404	298548	937	F	Nude	26
956.0741305	Lung	30/01/2018 00:00	14.3	8	30/01/2018		11.3	3404	298548	937	F	Nude
1221.96022	Lung	30/01/2018 00:00	14.7	9	30/01/2018		12.6	3404	298548	937	F	Nude	27
2342.966803	Lung	02/02/2018 00:00	17.7	7	02/02/2018		15.9	3404	298548	937	F	Nude	28.1
125.7626721	Lung	19/01/2018 00:00	6.9	8	19/01/2018		5.9	3404	298549	937	F	Nude
179.59438	Lung	19/01/2018 00:00	7	9	19/01/2018		7	3404	298549	937	F	Nude
628.6200991	Lung	19/01/2018 00:00	11.1	7	19/01/2018		10.4	3404	298549	937	F	Nude
648.2550327	Lung	26/01/2018 00:00	11.9	8	26/01/2018		10.2	3404	298549	937	F	Nude
867.5801331	Lung	26/01/2018 00:00	11.9	9	26/01/2018		11.8	3404	298549	937	F	Nude
867.2727794	Lung	26/01/2018 00:00	12.1	7	26/01/2018		11.7	3404	298549	937	F	Nude	27.2
1370.766991	Lung	30/01/2018 00:00	14.8	8	30/01/2018		13.3	3404	298549	937	F	Nude
1374.778321	Lung	30/01/2018 00:00	15.3	9	30/01/2018		13.1	3404	298549	937	F	Nude	28.3
1527.584198	Lung	02/02/2018 00:00	15.1	8	02/02/2018		13.9	3404	298549	937	F	Nude
1871.472924	Lung	02/02/2018 00:00	17	9	02/02/2018		14.5	3404	298549	937	F	Nude
1863.892443	Lung	02/02/2018 00:00	16.7	7	02/02/2018		14.6	3404	298549	937	F	Nude	31.6
14.13716694	Lung	19/01/2018 00:00	3	8	19/01/2018		3	3404	298550	937	F	Nude
99.78483968	Lung	19/01/2018 00:00	6.3	9	19/01/2018		5.5	3404	298550	937	F	Nude
0.523598776	Lung	19/01/2018 00:00	1	7	19/01/2018		1	3404	298550	937	F	Nude
37.84729022	Lung	26/01/2018 00:00	4.3	8	26/01/2018		4.1	3404	298550	937	F	Nude
112.7287311	Lung	26/01/2018 00:00	6.4	9	26/01/2018		5.8	3404	298550	937	F	Nude
49.83351145	Lung	26/01/2018 00:00	4.7	7	26/01/2018		4.5	3404	298550	937	F	Nude	25.8
93.44929299	Lung	30/01/2018 00:00	5.9	8	30/01/2018		5.5	3404	298550	937	F	Nude
211.1569086	Lung	30/01/2018 00:00	8	9	30/01/2018		7.1	3404	298550	937	F	Nude	26
236.1472189	Lung	02/02/2018 00:00	8.7	8	02/02/2018		7.2	3404	298550	937	F	Nude
405.4749094	Lung	02/02/2018 00:00	10	9	02/02/2018		8.8	3404	298550	937	F	Nude
375.6360707	Lung	02/02/2018 00:00	9.7	7	02/02/2018		8.6	3404	298550	937	F	Nude	26
638.7904962	Lung	06/02/2018 00:00	12.2	7	06/02/2018		10	3404	298550	937	F	Nude	26.1
57.61261598	Lung	19/01/2018 00:00	5.2	8	19/01/2018		4.6	3404	298551	937	F	Nude
187.2912869	Lung	19/01/2018 00:00	7.3	9	19/01/2018		7	3404	298551	937	F	Nude
407.1504241	Lung	19/01/2018 00:00	9.6	7	19/01/2018		9	3404	298551	937	F	Nude
464.5116532	Lung	26/01/2018 00:00	11.2	8	26/01/2018		8.9	3404	298551	937	F	Nude
757.2997622	Lung	26/01/2018 00:00	12.4	9	26/01/2018		10.8	3404	298551	937	F	Nude
605.5513719	Lung	26/01/2018 00:00	11.8	7	26/01/2018		9.9	3404	298551	937	F	Nude	29.5
895.9015953	Lung	30/01/2018 00:00	13.4	8	30/01/2018		11.3	3404	298551	937	F	Nude
1230.272906	Lung	30/01/2018 00:00	14.8	9	30/01/2018		12.6	3404	298551	937	F	Nude	31.6
702.3344784	Lung	02/02/2018 00:00	11.5	8	02/02/2018		10.8	3404	298551	937	F	Nude
927.3981657	Lung	02/02/2018 00:00	12.3	9	02/02/2018		12	3404	298551	937	F	Nude
702.3344784	Lung	02/02/2018 00:00	11.5	7	02/02/2018		10.8	3404	298551	937	F	Nude	28
3170.782563	Lung	06/02/2018 00:00	18.9	7	06/02/2018		17.9	3404	298551	937	F	Nude	31
288.6955896	Lung	19/01/2018 00:00	8.2	8	19/01/2018		8.2	3404	298552	937	F	Nude
271.2257493	Lung	19/01/2018 00:00	8.3	9	19/01/2018		7.9	3404	298552	937	F	Nude
1089.421015	Lung	19/01/2018 00:00	12.9	7	19/01/2018		12.7	3404	298552	937	F	Nude
715.400811	Lung	26/01/2018 00:00	11.5	8	26/01/2018		10.9	3404	298552	937	F	Nude
958.2512696	Lung	26/01/2018 00:00	12.5	9	26/01/2018		12.1	3404	298552	937	F	Nude
918.6143158	Lung	26/01/2018 00:00	12.6	7	26/01/2018		11.8	3404	298552	937	F	Nude	29
838.6025648	Lung	30/01/2018 00:00	11.7	8	30/01/2018		11.7	3404	298552	937	F	Nude
860.1052087	Lung	30/01/2018 00:00	12	9	30/01/2018		11.7	3404	298552	937	F	Nude	29.1
516.3270676	Lung	06/02/2018 00:00	10.7	7	06/02/2018		9.6	3404	298552	937	F	Nude	28.4
2931.082832	Lung	09/02/2018 00:00	19.6	#N/A	09/02/2018		16.9	3405	298554	937	F	Nude	30
2413.456863	Lung	09/02/2018 00:00	18.7	#N/A	09/02/2018		15.7	3405	298555	937	F	Nude	29.4
2218.503299	Lung	09/02/2018 00:00	18.1	#N/A	09/02/2018		15.3	3405	298556	937	F	Nude	24
2624.593617	Lung	09/02/2018 00:00	19.1	#N/A	09/02/2018		16.2	3405	298557	937	F	Nude	30
1122.227097	Lung	09/02/2018 00:00	14.4	#N/A	09/02/2018		12.2	3405	298558	937	F	Nude	27
237.9798439	Lung	09/02/2018 00:00	8.3	#N/A	09/02/2018		7.4	3405	298559	937	F	Nude	28.5
75.03798492	lymphoma +	10/05/2018 00:00	5.3	4	10/05/2018		5.2	3406	298560	938	M	SCID	25
379.0834255	lymphoma +	17/05/2018 00:00	11.9	4	17/05/2018		7.8	3406	298560	938	M	SCID	25.6
525.9780318	lymphoma +	24/05/2018 00:00	10.9	4	24/05/2018		9.6	3406	298560	938	M	SCID	25.6
77.62717817	lymphoma +	04/06/2018 00:00	5.7	4	04/06/2018		5.1	3406	298560	938	M	SCID	25.5
0.523598776	lymphoma +	10/05/2018 00:00	1	4	10/05/2018		1	3406	298561	938	M	SCID	26
0.523598776	lymphoma +	17/05/2018 00:00	1	4	17/05/2018		1	3406	298561	938	M	SCID	25.9
0.523598776	lymphoma +	24/05/2018 00:00	1	4	24/05/2018		1	3406	298561	938	M	SCID	26.1
42.59790669	lymphoma +	04/06/2018 00:00	4.4	4	04/06/2018		4.3	3406	298561	938	M	SCID	26.4
0.523598776	lymphoma +	10/05/2018 00:00	1	4	10/05/2018		1	3406	298562	938	M	SCID	26.2
14.13716694	lymphoma +	17/05/2018 00:00	3	4	17/05/2018		3	3406	298562	938	M	SCID	26.8
37.69911184	lymphoma +	24/05/2018 00:00	4.5	4	24/05/2018		4	3406	298562	938	M	SCID	27.1
155.094146	lymphoma +	04/06/2018 00:00	6.8	4	04/06/2018		6.6	3406	298562	938	M	SCID	26.9
0.523598776	lymphoma +	10/05/2018 00:00	1	4	10/05/2018		1	3406	298563	938	M	SCID	24.4
0.523598776	lymphoma +	17/05/2018 00:00	1	4	17/05/2018		1	3406	298563	938	M	SCID	24.7
0.523598776	lymphoma +	24/05/2018 00:00	1	4	24/05/2018		1	3406	298563	938	M	SCID	25.1
143.6922594	lymphoma +	04/06/2018 00:00	6.7	4	04/06/2018		6.4	3406	298563	938	M	SCID	25.5
0.523598776	lymphoma +	10/05/2018 00:00	1	4	10/05/2018		1	3406	298564	938	M	SCID	21.8
0.523598776	lymphoma +	17/05/2018 00:00	1	4	17/05/2018		1	3406	298564	938	M	SCID	22.3
0.523598776	lymphoma +	24/05/2018 00:00	1	4	24/05/2018		1	3406	298564	938	M	SCID	22.6
106.8769859	lymphoma +	04/06/2018 00:00	7	4	04/06/2018		5.4	3406	298564	938	M	SCID	22.8
0.523598776	lymphoma +	10/05/2018 00:00	1	4	10/05/2018		1	3406	298565	938	M	SCID	26.5
0.523598776	lymphoma +	17/05/2018 00:00	1	4	17/05/2018		1	3406	298565	938	M	SCID	26.8
0.523598776	lymphoma +	24/05/2018 00:00	1	4	24/05/2018		1	3406	298565	938	M	SCID	26.9
0.523598776	lymphoma +	04/06/2018 00:00	1	4	04/06/2018		1	3406	298565	938	M	SCID	26.6
14.13716694	lymphoma +	10/05/2018 00:00	3	4	10/05/2018		3	3406	298566	938	M	SCID	26.2
0.523598776	lymphoma +	17/05/2018 00:00	1	4	17/05/2018		1	3406	298566	938	M	SCID	26.6
0.523598776	lymphoma +	24/05/2018 00:00	1	4	24/05/2018		1	3406	298566	938	M	SCID	26.2
0.523598776	lymphoma +	04/06/2018 00:00	1	4	04/06/2018		1	3406	298566	938	M	SCID	25.5
14.13716694	lymphoma +	10/05/2018 00:00	3	4	10/05/2018		3	3406	298567	938	M	SCID	27.7
41.88790205	lymphoma +	17/05/2018 00:00	5	4	17/05/2018		4	3406	298567	938	M	SCID	28.4
14.13716694	lymphoma +	24/05/2018 00:00	3	4	24/05/2018		3	3406	298567	938	M	SCID	28.1
267.5882968	lymphoma +	04/06/2018 00:00	8.4	4	04/06/2018		7.8	3406	298567	938	M	SCID	27.8
14.13716694	lymphoma +	10/05/2018 00:00	3	4	10/05/2018		3	3406	298568	938	M	SCID	25.7
14.13716694	lymphoma +	17/05/2018 00:00	3	4	17/05/2018		3	3406	298568	938	M	SCID	24.8
0.523598776	lymphoma +	24/05/2018 00:00	1	4	24/05/2018		1	3406	298568	938	M	SCID	25.2
210.3819831	lymphoma +	04/06/2018 00:00	8.2	4	04/06/2018		7	3406	298568	938	M	SCID	25.3
0.523598776	lymphoma +	10/05/2018 00:00	1	4	10/05/2018		1	3406	298569	938	M	SCID	29.5
0.523598776	lymphoma +	17/05/2018 00:00	1	4	17/05/2018		1	3406	298569	938	M	SCID	29.7
0.523598776	lymphoma +	24/05/2018 00:00	1	4	24/05/2018		1	3406	298569	938	M	SCID	30.3
0.523598776	lymphoma +	04/06/2018 00:00	1	4	04/06/2018		1	3406	298569	938	M	SCID	30
14.13716694	lymphoma +	10/05/2018 00:00	3	4	10/05/2018		3	3406	298570	938	M	SCID	26.7
14.13716694	lymphoma +	17/05/2018 00:00	3	4	17/05/2018		3	3406	298570	938	M	SCID	26.7
0.523598776	lymphoma +	24/05/2018 00:00	1	4	24/05/2018		1	3406	298570	938	M	SCID	27.3
0.523598776	lymphoma +	04/06/2018 00:00	1	4	04/06/2018		1	3406	298570	938	M	SCID	26.9
0.523598776	lymphoma +	10/05/2018 00:00	1	4	10/05/2018		1	3406	298571	938	M	SCID	25.7
14.13716694	lymphoma +	17/05/2018 00:00	3	4	17/05/2018		3	3406	298571	938	M	SCID	25.9
0.523598776	lymphoma +	24/05/2018 00:00	1	4	24/05/2018		1	3406	298571	938	M	SCID	26.2
0.523598776	lymphoma +	04/06/2018 00:00	1	4	04/06/2018		1	3406	298571	938	M	SCID	26.1
0.523598776	lymphoma +	10/05/2018 00:00	1	4	10/05/2018		1	3406	298572	938	M	SCID	25
14.13716694	lymphoma +	17/05/2018 00:00	3	4	17/05/2018		3	3406	298572	938	M	SCID	24.8
0.523598776	lymphoma +	24/05/2018 00:00	1	4	24/05/2018		1	3406	298572	938	M	SCID	25.3
119.0820616	lymphoma +	04/06/2018 00:00	7	4	04/06/2018		5.7	3406	298572	938	M	SCID	25.2
0.523598776	lymphoma +	10/05/2018 00:00	1	4	10/05/2018		1	3406	298573	938	M	SCID	27.9
0.523598776	lymphoma +	17/05/2018 00:00	1	4	17/05/2018		1	3406	298573	938	M	SCID	27.6
0.523598776	lymphoma +	24/05/2018 00:00	1	4	24/05/2018		1	3406	298573	938	M	SCID	28.1
0.523598776	lymphoma +	04/06/2018 00:00	1	4	04/06/2018		1	3406	298573	938	M	SCID	28.2
0.523598776	lymphoma +	10/05/2018 00:00	1	4	10/05/2018		1	3406	298574	938	M	SCID	27.9
0.523598776	lymphoma +	17/05/2018 00:00	1	4	17/05/2018		1	3406	298574	938	M	SCID	28.7
0.523598776	lymphoma +	24/05/2018 00:00	1	4	24/05/2018		1	3406	298574	938	M	SCID	28.6
0.523598776	lymphoma +	04/06/2018 00:00	1	4	04/06/2018		1	3406	298574	938	M	SCID	28.7
0.523598776	lymphoma +	10/05/2018 00:00	1	4	10/05/2018		1	3406	298575	938	M	SCID	27.8
0.523598776	lymphoma +	17/05/2018 00:00	1	4	17/05/2018		1	3406	298575	938	M	SCID	28.2
0.523598776	lymphoma +	24/05/2018 00:00	1	4	24/05/2018		1	3406	298575	938	M	SCID	28.4
0.523598776	lymphoma +	04/06/2018 00:00	1	4	04/06/2018		1	3406	298575	938	M	SCID	28.7
14.13716694	lymphoma +	10/05/2018 00:00	3	4	10/05/2018		3	3406	298576	938	M	SCID	25.4
0.523598776	lymphoma +	17/05/2018 00:00	1	4	17/05/2018		1	3406	298576	938	M	SCID	26
0.523598776	lymphoma +	24/05/2018 00:00	1	4	24/05/2018		1	3406	298576	938	M	SCID	26.6
0.523598776	lymphoma +	04/06/2018 00:00	1	4	04/06/2018		1	3406	298576	938	M	SCID	26.2
0.523598776	lymphoma +	10/05/2018 00:00	1	4	10/05/2018		1	3406	298577	938	M	SCID	24.4
0.523598776	lymphoma +	17/05/2018 00:00	1	4	17/05/2018		1	3406	298577	938	M	SCID	24.7
0.523598776	lymphoma +	24/05/2018 00:00	1	4	24/05/2018		1	3406	298577	938	M	SCID	25.7
126.6402139	lymphoma +	04/06/2018 00:00	6.5	4	04/06/2018		6.1	3406	298577	938	M	SCID	25.8
14.13716694	lymphoma +	10/05/2018 00:00	3	4	10/05/2018		3	3406	298578	938	M	SCID	24.1
0.523598776	lymphoma +	17/05/2018 00:00	1	4	17/05/2018		1	3406	298578	938	M	SCID	24.9
0.523598776	lymphoma +	24/05/2018 00:00	1	4	24/05/2018		1	3406	298578	938	M	SCID	25.2
150.7964474	lymphoma +	04/06/2018 00:00	8	4	04/06/2018		6	3406	298578	938	M	SCID	24.9
0.523598776	lymphoma +	10/05/2018 00:00	1	4	10/05/2018		1	3406	298579	938	M	SCID	28.4
0.523598776	lymphoma +	17/05/2018 00:00	1	4	17/05/2018		1	3406	298579	938	M	SCID	29
0.523598776	lymphoma +	24/05/2018 00:00	1	4	24/05/2018		1	3406	298579	938	M	SCID	29
0.523598776	lymphoma +	04/06/2018 00:00	1	4	04/06/2018		1	3406	298579	938	M	SCID	29
0.523598776	lymphoma +	10/05/2018 00:00	1	4	10/05/2018		1	3406	298580	938	M	SCID	26.8
0.523598776	lymphoma +	17/05/2018 00:00	1	4	17/05/2018		1	3406	298580	938	M	SCID	26.5
0.523598776	lymphoma +	24/05/2018 00:00	1	4	24/05/2018		1	3406	298580	938	M	SCID	26.7
0.523598776	lymphoma +	04/06/2018 00:00	1	4	04/06/2018		1	3406	298580	938	M	SCID	26.3
0.523598776	lymphoma +	10/05/2018 00:00	1	4	10/05/2018		1	3406	298581	938	M	SCID	23.1
0.523598776	lymphoma +	17/05/2018 00:00	1	4	17/05/2018		1	3406	298581	938	M	SCID	22.6
0.523598776	lymphoma +	24/05/2018 00:00	1	4	24/05/2018		1	3406	298581	938	M	SCID	26.3
0.523598776	lymphoma +	04/06/2018 00:00	1	4	04/06/2018		1	3406	298581	938	M	SCID	26.3
0.523598776	lymphoma +	10/05/2018 00:00	1	4	10/05/2018		1	3406	298582	938	M	SCID	25.8
0.523598776	lymphoma +	17/05/2018 00:00	1	4	17/05/2018		1	3406	298582	938	M	SCID	25.5
0.523598776	lymphoma +	24/05/2018 00:00	1	4	24/05/2018		1	3406	298582	938	M	SCID	25.7
0.523598776	lymphoma +	04/06/2018 00:00	1	4	04/06/2018		1	3406	298582	938	M	SCID	25.9
0.523598776	lymphoma +	10/05/2018 00:00	1	4	10/05/2018		1	3406	298583	938	M	SCID	26.2
0.523598776	lymphoma +	17/05/2018 00:00	1	4	17/05/2018		1	3406	298583	938	M	SCID	27.2
0.523598776	lymphoma +	24/05/2018 00:00	1	4	24/05/2018		1	3406	298583	938	M	SCID	27.3
107.7042712	lymphoma +	04/06/2018 00:00	6.8	4	04/06/2018		5.5	3406	298583	938	M	SCID	27.7
95.03317777	lymphoma +	10/05/2018 00:00	6	4	10/05/2018		5.5	3406	298584	938	M	SCID	26.5
242.1445309	lymphoma +	17/05/2018 00:00	7.8	4	17/05/2018		7.7	3406	298584	938	M	SCID	26.7
257.6666158	lymphoma +	24/05/2018 00:00	8.3	4	24/05/2018		7.7	3406	298584	938	M	SCID	26.7
285.1325534	lymphoma +	04/06/2018 00:00	8.3	4	04/06/2018		8.1	3406	298584	938	M	SCID	26.2
166.498127	lymphoma +	10/05/2018 00:00	7.3	4	10/05/2018		6.6	3406	298585	938	M	SCID	25.8
318.5575107	lymphoma +	17/05/2018 00:00	10	4	17/05/2018		7.8	3406	298585	938	M	SCID	26.6
519.8026845	lymphoma +	24/05/2018 00:00	11	4	24/05/2018		9.5	3406	298585	938	M	SCID	27.4
78.53981634	lymphoma +	04/06/2018 00:00	6	4	04/06/2018		5	3406	298585	938	M	SCID	27.4
385.9446737	lymphoma +	10/05/2018 00:00	9.1	4	10/05/2018		9	3406	298586	938	M	SCID	25.3
150.1262454	lymphoma +	17/05/2018 00:00	7	4	17/05/2018		6.4	3406	298586	938	M	SCID	25
93.59432202	lymphoma +	24/05/2018 00:00	5.7	4	24/05/2018		5.6	3406	298586	938	M	SCID	25.3
14.13716694	lymphoma +	04/06/2018 00:00	3	4	04/06/2018		3	3406	298586	938	M	SCID	25.8
332.5061363	lymphoma +	10/05/2018 00:00	9	4	10/05/2018		8.4	3406	298587	938	M	SCID	27.7
133.8653645	lymphoma +	17/05/2018 00:00	7.6	4	17/05/2018		5.8	3406	298587	938	M	SCID	28
0.523598776	lymphoma +	24/05/2018 00:00	1	4	24/05/2018		1	3406	298587	938	M	SCID	28.2
0.523598776	lymphoma +	04/06/2018 00:00	1	4	04/06/2018		1	3406	298587	938	M	SCID	28.4
0.523598776	lymphoma +	10/05/2018 00:00	1	4	10/05/2018		1	3406	298588	938	M	SCID	24.8
0.523598776	lymphoma +	17/05/2018 00:00	1	4	17/05/2018		1	3406	298588	938	M	SCID	25.1
0.523598776	lymphoma +	24/05/2018 00:00	1	4	24/05/2018		1	3406	298588	938	M	SCID	25.1
0.523598776	lymphoma +	04/06/2018 00:00	1	4	04/06/2018		1	3406	298588	938	M	SCID	25
0.523598776	lymphoma +	10/05/2018 00:00	1	4	10/05/2018		1	3406	298589	938	M	SCID	28.3
0.523598776	lymphoma +	17/05/2018 00:00	1	4	17/05/2018		1	3406	298589	938	M	SCID	29.3
0.523598776	lymphoma +	24/05/2018 00:00	1	4	24/05/2018		1	3406	298589	938	M	SCID	29.5
0.523598776	lymphoma +	04/06/2018 00:00	1	4	04/06/2018		1	3406	298589	938	M	SCID	29.4
228.5517999	lymphoma +	30/11/2017 00:00	8.08	10	30/11/2017		7.35	3407	298590	939	F	SCID
309.4022369	lymphoma +	30/11/2017 00:00	8.64	11	30/11/2017		8.27	3407	298590	939	F	SCID
505.2516358	lymphoma +	30/11/2017 00:00	10.13	12	30/11/2017		9.76	3407	298590	939	F	SCID
290.3900439	lymphoma +	30/11/2017 00:00	9.21	13	30/11/2017		7.76	3407	298590	939	F	SCID
426.2355914	lymphoma +	04/12/2017 00:00	10.05	10	04/12/2017		9	3407	298590	939	F	SCID
454.1344883	lymphoma +	05/12/2017 00:00	9.57	11	05/12/2017		9.52	3407	298590	939	F	SCID
508.098751	lymphoma +	05/12/2017 00:00	10.25	12	05/12/2017		9.73	3407	298590	939	F	SCID
571.7698669	lymphoma +	05/12/2017 00:00	10.92	13	05/12/2017		10	3407	298590	939	F	SCID
562.5539981	lymphoma +	07/12/2017 00:00	10.47	10	07/12/2017		10.13	3407	298590	939	F	SCID
603.5591712	lymphoma +	07/12/2017 00:00	11.3	13	07/12/2017		10.1	3407	298590	939	F	SCID
670.5005489	lymphoma +	08/12/2017 00:00	11.04	11	08/12/2017		10.77	3407	298590	939	F	SCID
844.8483655	lymphoma +	08/12/2017 00:00	11.95	12	08/12/2017		11.62	3407	298590	939	F	SCID
555.3630121	lymphoma +	11/12/2017 00:00	11.39	10	11/12/2017		9.65	3407	298590	939	F	SCID
199.6324361	lymphoma +	30/11/2017 00:00	8.57	10	30/11/2017		6.67	3407	298591	939	F	SCID
267.3219829	lymphoma +	30/11/2017 00:00	9.74	11	30/11/2017		7.24	3407	298591	939	F	SCID
401.7119575	lymphoma +	30/11/2017 00:00	11.11	12	30/11/2017		8.31	3407	298591	939	F	SCID
250.7488289	lymphoma +	30/11/2017 00:00	9.5	13	30/11/2017		7.1	3407	298591	939	F	SCID
296.9720794	lymphoma +	04/12/2017 00:00	9.95	10	04/12/2017		7.55	3407	298591	939	F	SCID
327.7956772	lymphoma +	05/12/2017 00:00	10.29	11	05/12/2017		7.8	3407	298591	939	F	SCID
363.2321526	lymphoma +	05/12/2017 00:00	10.07	12	05/12/2017		8.3	3407	298591	939	F	SCID
283.6480973	lymphoma +	05/12/2017 00:00	10.45	13	05/12/2017		7.2	3407	298591	939	F	SCID
411.1129659	lymphoma +	07/12/2017 00:00	11.37	10	07/12/2017		8.31	3407	298591	939	F	SCID
417.4594662	lymphoma +	07/12/2017 00:00	10.78	13	07/12/2017		8.6	3407	298591	939	F	SCID
372.396153	lymphoma +	08/12/2017 00:00	11.03	11	08/12/2017		8.03	3407	298591	939	F	SCID
451.5599386	lymphoma +	08/12/2017 00:00	11.29	12	08/12/2017		8.74	3407	298591	939	F	SCID
471.7765854	lymphoma +	11/12/2017 00:00	11.05	10	11/12/2017		9.03	3407	298591	939	F	SCID
473.4941636	lymphoma +	30/11/2017 00:00	11.34	10	30/11/2017		8.93	3407	298592	939	F	SCID
372.0705116	lymphoma +	30/11/2017 00:00	10.39	11	30/11/2017		8.27	3407	298592	939	F	SCID
845.0304753	lymphoma +	30/11/2017 00:00	12.82	12	30/11/2017		11.22	3407	298592	939	F	SCID
379.3302211	lymphoma +	30/11/2017 00:00	10.67	13	30/11/2017		8.24	3407	298592	939	F	SCID
145.9210497	lymphoma +	04/12/2017 00:00	7.69	10	04/12/2017		6.02	3407	298592	939	F	SCID
261.0415528	lymphoma +	05/12/2017 00:00	8.7	11	05/12/2017		7.57	3407	298592	939	F	SCID
346.180244	lymphoma +	05/12/2017 00:00	9.46	12	05/12/2017		8.36	3407	298592	939	F	SCID
250.7488289	lymphoma +	05/12/2017 00:00	9.5	13	05/12/2017		7.1	3407	298592	939	F	SCID
304.1131124	lymphoma +	07/12/2017 00:00	9.03	10	07/12/2017		8.02	3407	298592	939	F	SCID
417.7532993	lymphoma +	07/12/2017 00:00	9.85	13	07/12/2017		9	3407	298592	939	F	SCID
204.8448269	lymphoma +	08/12/2017 00:00	8.03	11	08/12/2017		6.98	3407	298592	939	F	SCID
365.0673767	lymphoma +	08/12/2017 00:00	9.34	12	08/12/2017		8.64	3407	298592	939	F	SCID
380.5177505	lymphoma +	11/12/2017 00:00	10.13	10	11/12/2017		8.47	3407	298592	939	F	SCID
283.9394076	lymphoma +	30/11/2017 00:00	8.41	10	30/11/2017		8.03	3407	298593	939	F	SCID
293.7903965	lymphoma +	30/11/2017 00:00	9.27	11	30/11/2017		7.78	3407	298593	939	F	SCID
597.8327579	lymphoma +	30/11/2017 00:00	12.16	12	30/11/2017		9.69	3407	298593	939	F	SCID
281.2660363	lymphoma +	30/11/2017 00:00	8.99	13	30/11/2017		7.73	3407	298593	939	F	SCID
186.4747969	lymphoma +	04/12/2017 00:00	7.91	10	04/12/2017		6.71	3407	298593	939	F	SCID
153.1541973	lymphoma +	05/12/2017 00:00	7.3	11	05/12/2017		6.33	3407	298593	939	F	SCID
151.1354752	lymphoma +	05/12/2017 00:00	7.86	12	05/12/2017		6.06	3407	298593	939	F	SCID
172.2965637	lymphoma +	05/12/2017 00:00	7.67	13	05/12/2017		6.55	3407	298593	939	F	SCID
196.9218752	lymphoma +	07/12/2017 00:00	7.61	10	07/12/2017		7.03	3407	298593	939	F	SCID
169.7605444	lymphoma +	07/12/2017 00:00	8.3	13	07/12/2017		6.25	3407	298593	939	F	SCID
124.1261409	lymphoma +	08/12/2017 00:00	6.88	11	08/12/2017		5.87	3407	298593	939	F	SCID
159.1429889	lymphoma +	08/12/2017 00:00	7.02	12	08/12/2017		6.58	3407	298593	939	F	SCID
102.4775888	lymphoma +	11/12/2017 00:00	6.4	10	11/12/2017		5.53	3407	298593	939	F	SCID
309.6379089	lymphoma +	30/11/2017 00:00	9.72	10	30/11/2017		7.8	3407	298595	939	F	SCID
388.2884742	lymphoma +	30/11/2017 00:00	10.46	11	30/11/2017		8.42	3407	298595	939	F	SCID
690.1032022	lymphoma +	30/11/2017 00:00	13.18	12	30/11/2017		10	3407	298595	939	F	SCID
362.4476123	lymphoma +	30/11/2017 00:00	10	13	30/11/2017		8.32	3407	298595	939	F	SCID
429.8071239	lymphoma +	04/12/2017 00:00	9.43	10	04/12/2017		9.33	3407	298595	939	F	SCID
623.6128666	lymphoma +	05/12/2017 00:00	10.62	11	05/12/2017		10.59	3407	298595	939	F	SCID
661.4669096	lymphoma +	05/12/2017 00:00	11.68	12	05/12/2017		10.4	3407	298595	939	F	SCID
596.5449854	lymphoma +	05/12/2017 00:00	12.26	13	05/12/2017		9.64	3407	298595	939	F	SCID
776.1772523	lymphoma +	07/12/2017 00:00	12.78	10	07/12/2017		10.77	3407	298595	939	F	SCID
767.319329	lymphoma +	07/12/2017 00:00	12.8	13	07/12/2017		10.7	3407	298595	939	F	SCID
903.2189771	lymphoma +	08/12/2017 00:00	12.58	11	08/12/2017		11.71	3407	298595	939	F	SCID
1124.478673	lymphoma +	08/12/2017 00:00	14.62	12	08/12/2017		12.12	3407	298595	939	F	SCID
865.2737216	lymphoma +	11/12/2017 00:00	12.26	10	11/12/2017		11.61	3407	298595	939	F	SCID
272.0787087	lymphoma +	30/11/2017 00:00	8.16	10	30/11/2017		7.98	3407	298596	939	F	SCID
306.2404157	lymphoma +	30/11/2017 00:00	8.49	11	30/11/2017		8.3	3407	298596	939	F	SCID
450.8052214	lymphoma +	30/11/2017 00:00	9.56	12	30/11/2017		9.49	3407	298596	939	F	SCID
295.5545125	lymphoma +	30/11/2017 00:00	8.54	13	30/11/2017		8.13	3407	298596	939	F	SCID
210.7315448	lymphoma +	04/12/2017 00:00	7.45	10	04/12/2017		7.35	3407	298596	939	F	SCID
265.5254587	lymphoma +	05/12/2017 00:00	8.92	11	05/12/2017		7.54	3407	298596	939	F	SCID
426.534375	lymphoma +	05/12/2017 00:00	11.04	12	05/12/2017		8.59	3407	298596	939	F	SCID
358.7302613	lymphoma +	05/12/2017 00:00	10.34	13	05/12/2017		8.14	3407	298596	939	F	SCID
348.532004	lymphoma +	07/12/2017 00:00	9.57	10	07/12/2017		8.34	3407	298596	939	F	SCID
498.5380382	lymphoma +	07/12/2017 00:00	10.55	13	07/12/2017		9.5	3407	298596	939	F	SCID
521.9563874	lymphoma +	08/12/2017 00:00	11.33	11	08/12/2017		9.38	3407	298596	939	F	SCID
552.2166108	lymphoma +	08/12/2017 00:00	11.14	12	08/12/2017		9.73	3407	298596	939	F	SCID
497.3378433	lymphoma +	11/12/2017 00:00	11.37	10	11/12/2017		9.14	3407	298596	939	F	SCID
211.3939942	lymphoma +	30/11/2017 00:00	8.48	10	30/11/2017		6.9	3407	298598	939	F	SCID
167.6751085	lymphoma +	30/11/2017 00:00	7.65	11	30/11/2017		6.47	3407	298598	939	F	SCID
325.521345	lymphoma +	30/11/2017 00:00	8.79	12	30/11/2017		8.41	3407	298598	939	F	SCID
203.0173751	lymphoma +	30/11/2017 00:00	7.67	13	30/11/2017		7.11	3407	298598	939	F	SCID
109.5318235	lymphoma +	04/12/2017 00:00	6.24	10	04/12/2017		5.79	3407	298598	939	F	SCID
63.57578704	lymphoma +	05/12/2017 00:00	5.27	11	05/12/2017		4.8	3407	298598	939	F	SCID
111.7704267	lymphoma +	05/12/2017 00:00	6.05	12	05/12/2017		5.94	3407	298598	939	F	SCID
1.206371693	lymphoma +	05/12/2017 00:00	6.4	13	05/12/2017		0.6	3407	298598	939	F	SCID
14.13716694	lymphoma +	07/12/2017 00:00	3	10	07/12/2017		3	3407	298598	939	F	SCID
144.1750146	lymphoma +	07/12/2017 00:00	7.4	13	07/12/2017		6.1	3407	298598	939	F	SCID
62.58742118	lymphoma +	08/12/2017 00:00	5.04	11	08/12/2017		4.87	3407	298598	939	F	SCID
69.62111	lymphoma +	08/12/2017 00:00	5.34	12	08/12/2017		4.99	3407	298598	939	F	SCID
14.13716694	lymphoma +	11/12/2017 00:00	3	10	11/12/2017		3	3407	298598	939	F	SCID
155.748572	lymphoma +	30/11/2017 00:00	7.15	10	30/11/2017		6.45	3407	298599	939	F	SCID
189.4969888	lymphoma +	30/11/2017 00:00	7.22	11	30/11/2017		7.08	3407	298599	939	F	SCID
387.5329845	lymphoma +	30/11/2017 00:00	10.22	12	30/11/2017		8.51	3407	298599	939	F	SCID
236.3335129	lymphoma +	30/11/2017 00:00	8.54	13	30/11/2017		7.27	3407	298599	939	F	SCID
191.7527751	lymphoma +	04/12/2017 00:00	7.92	10	04/12/2017		6.8	3407	298599	939	F	SCID
185.219036	lymphoma +	05/12/2017 00:00	7.43	11	05/12/2017		6.9	3407	298599	939	F	SCID
391.1598367	lymphoma +	05/12/2017 00:00	9.87	12	05/12/2017		8.7	3407	298599	939	F	SCID
342.6994718	lymphoma +	05/12/2017 00:00	9.21	13	05/12/2017		8.43	3407	298599	939	F	SCID
362.7820855	lymphoma +	07/12/2017 00:00	9.89	10	07/12/2017		8.37	3407	298599	939	F	SCID
523.3504365	lymphoma +	07/12/2017 00:00	10.45	13	07/12/2017		9.78	3407	298599	939	F	SCID
449.2445286	lymphoma +	08/12/2017 00:00	11.13	11	08/12/2017		8.78	3407	298599	939	F	SCID
641.4179799	lymphoma +	08/12/2017 00:00	11.48	12	08/12/2017		10.33	3407	298599	939	F	SCID
434.8794959	lymphoma +	11/12/2017 00:00	9.46	10	11/12/2017		9.37	3407	298599	939	F	SCID
187.2563842	lymphoma +	30/11/2017 00:00	8.65	10	30/11/2017		6.43	3407	298601	939	F	SCID
322.2031005	lymphoma +	30/11/2017 00:00	9.86	11	30/11/2017		7.9	3407	298601	939	F	SCID
349.0174004	lymphoma +	30/11/2017 00:00	10.21	12	30/11/2017		8.08	3407	298601	939	F	SCID
255.4998674	lymphoma +	30/11/2017 00:00	9.68	13	30/11/2017		7.1	3407	298601	939	F	SCID
309.0163786	lymphoma +	04/12/2017 00:00	9.13	10	04/12/2017		8.04	3407	298601	939	F	SCID
418.3967723	lymphoma +	05/12/2017 00:00	9.4	11	05/12/2017		9.22	3407	298601	939	F	SCID
536.2415532	lymphoma +	05/12/2017 00:00	10.84	12	05/12/2017		9.72	3407	298601	939	F	SCID
428.5169824	lymphoma +	05/12/2017 00:00	11.71	13	05/12/2017		8.36	3407	298601	939	F	SCID
435.7601516	lymphoma +	07/12/2017 00:00	10.05	10	07/12/2017		9.1	3407	298601	939	F	SCID
678.1442886	lymphoma +	07/12/2017 00:00	12.4	13	07/12/2017		10.22	3407	298601	939	F	SCID
598.7612245	lymphoma +	08/12/2017 00:00	11.1	11	08/12/2017		10.15	3407	298601	939	F	SCID
704.911662	lymphoma +	08/12/2017 00:00	12.69	12	08/12/2017		10.3	3407	298601	939	F	SCID
564.9550571	lymphoma +	11/12/2017 00:00	13.44	10	11/12/2017		8.96	3407	298601	939	F	SCID
402.7150447	lymphoma +	30/11/2017 00:00	10	10	30/11/2017		8.77	3407	298602	939	F	SCID
367.7783871	lymphoma +	30/11/2017 00:00	10.32	11	30/11/2017		8.25	3407	298602	939	F	SCID
645.6629207	lymphoma +	30/11/2017 00:00	11.76	12	30/11/2017		10.24	3407	298602	939	F	SCID
337.3537366	lymphoma +	30/11/2017 00:00	9.7	13	30/11/2017		8.15	3407	298602	939	F	SCID
210.9835177	lymphoma +	04/12/2017 00:00	8.2	10	04/12/2017		7.01	3407	298602	939	F	SCID
256.6245958	lymphoma +	05/12/2017 00:00	8.69	11	05/12/2017		7.51	3407	298602	939	F	SCID
265.1951493	lymphoma +	05/12/2017 00:00	9.15	12	05/12/2017		7.44	3407	298602	939	F	SCID
229.998502	lymphoma +	05/12/2017 00:00	8	13	05/12/2017		7.41	3407	298602	939	F	SCID
191.0558511	lymphoma +	07/12/2017 00:00	7.3	10	07/12/2017		7.07	3407	298602	939	F	SCID
165.2140075	lymphoma +	07/12/2017 00:00	7.95	13	07/12/2017		6.3	3407	298602	939	F	SCID
180.5827037	lymphoma +	08/12/2017 00:00	7.99	11	08/12/2017		6.57	3407	298602	939	F	SCID
289.5818355	lymphoma +	08/12/2017 00:00	9.5	12	08/12/2017		7.63	3407	298602	939	F	SCID
128.5195467	lymphoma +	11/12/2017 00:00	6.91	10	11/12/2017		5.96	3407	298602	939	F	SCID
259.5403748	lymphoma +	30/11/2017 00:00	8.47	10	30/11/2017		7.65	3407	298603	939	F	SCID
314.415677	lymphoma +	30/11/2017 00:00	8.78	11	30/11/2017		8.27	3407	298603	939	F	SCID
603.8312094	lymphoma +	30/11/2017 00:00	11.35	12	30/11/2017		10.08	3407	298603	939	F	SCID
345.5176887	lymphoma +	30/11/2017 00:00	9.22	13	30/11/2017		8.46	3407	298603	939	F	SCID
210.9835177	lymphoma +	04/12/2017 00:00	8.2	10	04/12/2017		7.01	3407	298603	939	F	SCID
180.3993438	lymphoma +	05/12/2017 00:00	7.3	11	05/12/2017		6.87	3407	298603	939	F	SCID
257.878936	lymphoma +	05/12/2017 00:00	8.2	12	05/12/2017		7.75	3407	298603	939	F	SCID
155.0343234	lymphoma +	05/12/2017 00:00	7.58	13	05/12/2017		6.25	3407	298603	939	F	SCID
162.7701761	lymphoma +	07/12/2017 00:00	7.18	10	07/12/2017		6.58	3407	298603	939	F	SCID
186.4263027	lymphoma +	07/12/2017 00:00	7.7	13	07/12/2017		6.8	3407	298603	939	F	SCID
175.1590057	lymphoma +	08/12/2017 00:00	7.43	11	08/12/2017		6.71	3407	298603	939	F	SCID
304.261558	lymphoma +	08/12/2017 00:00	8.77	12	08/12/2017		8.14	3407	298603	939	F	SCID
14.13716694	lymphoma +	11/12/2017 00:00	3	10	11/12/2017		3	3407	298603	939	F	SCID
251.3070331	lymphoma +	30/11/2017 00:00	8.42	10	30/11/2017		7.55	3407	298604	939	F	SCID
255.0466841	lymphoma +	30/11/2017 00:00	8.28	11	30/11/2017		7.67	3407	298604	939	F	SCID
372.4178088	lymphoma +	30/11/2017 00:00	9.29	12	30/11/2017		8.75	3407	298604	939	F	SCID
216.6869884	lymphoma +	30/11/2017 00:00	8.05	13	30/11/2017		7.17	3407	298604	939	F	SCID
163.6621134	lymphoma +	04/12/2017 00:00	6.84	10	04/12/2017		6.76	3407	298604	939	F	SCID
169.9772814	lymphoma +	05/12/2017 00:00	7	11	05/12/2017		6.81	3407	298604	939	F	SCID
199.4705179	lymphoma +	05/12/2017 00:00	7.6	12	05/12/2017		7.08	3407	298604	939	F	SCID
135.8215229	lymphoma +	05/12/2017 00:00	6.77	13	05/12/2017		6.19	3407	298604	939	F	SCID
201.5310614	lymphoma +	07/12/2017 00:00	7.55	10	07/12/2017		7.14	3407	298604	939	F	SCID
158.9795224	lymphoma +	07/12/2017 00:00	7.65	13	07/12/2017		6.3	3407	298604	939	F	SCID
107.8152734	lymphoma +	08/12/2017 00:00	6.36	11	08/12/2017		5.69	3407	298604	939	F	SCID
133.8031736	lymphoma +	08/12/2017 00:00	7.17	12	08/12/2017		5.97	3407	298604	939	F	SCID
98.784868	lymphoma +	11/12/2017 00:00	6.47	10	11/12/2017		5.4	3407	298604	939	F	SCID
63.51043261	Colon	12/01/2018 00:00	8.4	5	12/01/2018		3.8	3408	298605	940	F	BALB/c	21.4
37.80383065	Colon	12/01/2018 00:00	5	5	12/01/2018		3.8	3408	298606	940	F	BALB/c	20.2
247.9931233	Colon	12/01/2018 00:00	8.2	5	12/01/2018		7.6	3408	298607	940	F	BALB/c	19.5
41.88790205	Colon	12/01/2018 00:00	5	5	12/01/2018		4	3408	298608	940	F	BALB/c	20.4
98.54286465	Colon	12/01/2018 00:00	6.7	5	12/01/2018		5.3	3408	298609	940	F	BALB/c	20
118.4720808	Colon	12/01/2018 00:00	6.5	5	12/01/2018		5.9	3408	298610	940	F	BALB/c	19.7
132.1039798	Colon	12/01/2018 00:00	7.5	5	12/01/2018		5.8	3408	298611	940	F	BALB/c	20.7
266.1389735	Colon	12/01/2018 00:00	8.8	5	12/01/2018		7.6	3408	298612	940	F	BALB/c	20.1
68.69196561	Colon	12/01/2018 00:00	6.2	5	12/01/2018		4.6	3408	298613	940	F	BALB/c	21.8
132.4851506	Colon	12/01/2018 00:00	6.8	5	12/01/2018		6.1	3408	298615	940	F	BALB/c	20.7
862.4724304	Colon	17/01/2018 00:00	12.9	#N/A	17/01/2018		11.3	3408	298615	940	F	BALB/c
1573.939512	Colon	19/01/2018 00:00	14.7	#N/A	19/01/2018		14.3	3408	298615	940	F	BALB/c
91.62978573	Colon	12/01/2018 00:00	7	5	12/01/2018		5	3408	298616	940	F	BALB/c	21.1
140.9109118	Colon	12/01/2018 00:00	8	5	12/01/2018		5.8	3408	298617	940	F	BALB/c	20
101.8043505	Colon	12/01/2018 00:00	6.2	5	12/01/2018		5.6	3408	298618	940	F	BALB/c	19.6
162.0967699	Colon	12/01/2018 00:00	7.8	5	12/01/2018		6.3	3408	298619	940	F	BALB/c	20.7
116.0964981	Colon	12/01/2018 00:00	8.2	5	12/01/2018		5.2	3408	298620	940	F	BALB/c	21.4
14.13716694	Colon	12/01/2018 00:00	3	5	12/01/2018		3	3408	298621	940	F	BALB/c	20.2
46.62961361	Colon	12/01/2018 00:00	4.6	5	12/01/2018		4.4	3408	298622	940	F	BALB/c	18.7
137.4132675	Colon	12/01/2018 00:00	9	5	12/01/2018		5.4	3408	298623	940	F	BALB/c	21.2
46.19084056	Colon	12/01/2018 00:00	5.8	5	12/01/2018		3.9	3408	298624	940	F	BALB/c	22
91.24598182	Colon	12/01/2018 00:00	6.7	5	12/01/2018		5.1	3408	298625	940	F	BALB/c	20.6
118.7522059	Colon	12/01/2018 00:00	6.3	5	12/01/2018		6	3408	298626	940	F	BALB/c	19.2
128.2523772	Colon	12/01/2018 00:00	8.4	5	12/01/2018		5.4	3408	298627	940	F	BALB/c	18.3
101.8043505	Colon	12/01/2018 00:00	6.2	5	12/01/2018		5.6	3408	298628	940	F	BALB/c	20.4
88.52222369	Colon	12/01/2018 00:00	6.5	5	12/01/2018		5.1	3408	298629	940	F	BALB/c	21.3
77.94396157	Colon	12/01/2018 00:00	6.2	5	12/01/2018		4.9	3408	298630	940	F	BALB/c	20.8
66.89288122	Colon	12/01/2018 00:00	7.6	5	12/01/2018		4.1	3408	298631	940	F	BALB/c	21.5
87.16034462	Colon	12/01/2018 00:00	6.4	5	12/01/2018		5.1	3408	298632	940	F	BALB/c	20.5
73.12370652	Colon	12/01/2018 00:00	6.6	5	12/01/2018		4.6	3408	298633	940	F	BALB/c	20.4
82.46680965	Colon	12/01/2018 00:00	6.3	5	12/01/2018		5	3408	298634	940	F	BALB/c	19.8
132.8390937	Colon	12/01/2018 00:00	6.6	5	12/01/2018		6.2	3408	298635	940	F	BALB/c	19.9
137.6017618	Colon	12/01/2018 00:00	7.3	5	12/01/2018		6	3408	298636	940	F	BALB/c	20
94.85933332	Colon	12/01/2018 00:00	6.7	5	12/01/2018		5.2	3408	298637	940	F	BALB/c	20.2
44.60852089	Colon	12/01/2018 00:00	5.9	5	12/01/2018		3.8	3408	298638	940	F	BALB/c	21.1
86.85875829	Colon	12/01/2018 00:00	7.2	5	12/01/2018		4.8	3408	298639	940	F	BALB/c	19.8
14.13716694	Colon	12/01/2018 00:00	3	5	12/01/2018		3	3408	298640	940	F	BALB/c	20.2
51.69804998	Colon	12/01/2018 00:00	5.1	5	12/01/2018		4.4	3408	298641	940	F	BALB/c	19.5
132.6914433	Colon	12/01/2018 00:00	7.8	5	12/01/2018		5.7	3408	298642	940	F	BALB/c	20.8
111.7799677	Colon	12/01/2018 00:00	7.6	5	12/01/2018		5.3	3408	298643	940	F	BALB/c	21.1
346.3846964	Colon	17/01/2018 00:00	10.6	#N/A	17/01/2018		7.9	3408	298643	940	F	BALB/c
421.6938903	Colon	19/01/2018 00:00	10.4	#N/A	19/01/2018		8.8	3408	298643	940	F	BALB/c
475.574275	Colon	22/01/2018 00:00	12	#N/A	22/01/2018		8.7	3408	298643	940	F	BALB/c
110.9673464	Colon	12/01/2018 00:00	6.3	5	12/01/2018		5.8	3408	298644	940	F	BALB/c	22.3
102.0703385	Colon	12/01/2018 00:00	6	5	12/01/2018		5.7	3408	298645	940	F	BALB/c	20.2
176.6439116	Colon	12/01/2018 00:00	8.5	5	12/01/2018		6.3	3408	298646	940	F	BALB/c	23.4
131.2306091	Colon	12/01/2018 00:00	7.2	5	12/01/2018		5.9	3408	298647	940	F	BALB/c	20
33.4485371	Colon	12/01/2018 00:00	4.2	5	12/01/2018		3.9	3408	298648	940	F	BALB/c	22
92.60786738	Colon	12/01/2018 00:00	6.8	5	12/01/2018		5.1	3408	298649	940	F	BALB/c	19.3
143.6922594	Colon	12/01/2018 00:00	6.7	5	12/01/2018		6.4	3408	298650	940	F	BALB/c	20.9
158.7886589	Colon	12/01/2018 00:00	10.4	5	12/01/2018		5.4	3408	298651	940	F	BALB/c	19.4
99.66702289	Colon	12/01/2018 00:00	9.4	5	12/01/2018		4.5	3408	298652	940	F	BALB/c	20.8
177.902108	Colon	12/01/2018 00:00	7.8	5	12/01/2018		6.6	3408	298653	940	F	BALB/c	21.2
149.4570831	Colon	12/01/2018 00:00	8.2	5	12/01/2018		5.9	3408	298654	940	F	BALB/c	19.3
156.9916623	Colon	12/01/2018 00:00	7.8	5	12/01/2018		6.2	3408	298655	940	F	BALB/c	21.6
138.5212004	Colon	12/01/2018 00:00	7.6	5	12/01/2018		5.9	3408	298656	940	F	BALB/c	21.3
153.1023744	Colon	12/01/2018 00:00	8.4	5	12/01/2018		5.9	3408	298657	940	F	BALB/c	19.9
187.0252841	Colon	12/01/2018 00:00	8.2	5	12/01/2018		6.6	3408	298658	940	F	BALB/c	20.7
183.3339165	Colon	12/01/2018 00:00	7.8	5	12/01/2018		6.7	3408	298659	940	F	BALB/c	20.7
77.94396157	Colon	12/01/2018 00:00	6.2	5	12/01/2018		4.9	3408	298660	940	F	BALB/c	20.9
247.9931233	Colon	12/01/2018 00:00	8.2	5	12/01/2018		7.6	3408	298661	940	F	BALB/c	21.8
148.9114936	Colon	12/01/2018 00:00	7.9	5	12/01/2018		6	3408	298662	940	F	BALB/c	21.1
259.0599289	Colon	17/01/2018 00:00	10.7	#N/A	17/01/2018		6.8	3408	298662	940	F	BALB/c
243.342531	Colon	19/01/2018 00:00	11	#N/A	19/01/2018		6.5	3408	298662	940	F	BALB/c
94.66247027	Colon	12/01/2018 00:00	6.2	5	12/01/2018		5.4	3408	298663	940	F	BALB/c	22.2
371.0158507	Colon	12/01/2018 00:00	10.8	5	12/01/2018		8.1	3408	298664	940	F	BALB/c	22.9
340.4701038	Colon	12/01/2018 00:00	9	5	12/01/2018		8.5	3408	298665	940	F	BALB/c	23.6
201.9211705	Colon	12/01/2018 00:00	8.1	5	12/01/2018		6.9	3408	298666	940	F	BALB/c	22.4
112.7287311	Colon	12/01/2018 00:00	6.4	5	12/01/2018		5.8	3408	298667	940	F	BALB/c	22.1
65.44984695	Colon	12/01/2018 00:00	5	5	12/01/2018		5	3408	298668	940	F	BALB/c	21.1
124.4070673	Colon	12/01/2018 00:00	6.6	5	12/01/2018		6	3408	298669	940	F	BALB/c	20.2
101.8043505	Colon	12/01/2018 00:00	6.2	5	12/01/2018		5.6	3408	298670	940	F	BALB/c	20.8
61.83492272	Colon	12/01/2018 00:00	6.1	5	12/01/2018		4.4	3408	298671	940	F	BALB/c	22.1
105.2538215	Colon	12/01/2018 00:00	9.5	5	12/01/2018		4.6	3408	298672	940	F	BALB/c	20.3
76.26529911	Colon	12/01/2018 00:00	5.6	5	12/01/2018		5.1	3408	298673	940	F	BALB/c	21
148.9114936	Colon	12/01/2018 00:00	7.9	5	12/01/2018		6	3408	298674	940	F	BALB/c	21.8
191.5868721	Colon	12/01/2018 00:00	8.4	5	12/01/2018		6.6	3408	298675	940	F	BALB/c	21.2
42.34028961	Colon	12/01/2018 00:00	5.6	5	12/01/2018		3.8	3408	298676	940	F	BALB/c	21.4
136.0937846	Colon	12/01/2018 00:00	8	5	12/01/2018		5.7	3408	298677	940	F	BALB/c	22.1
269.1632627	Colon	12/01/2018 00:00	8.9	5	12/01/2018		7.6	3408	298678	940	F	BALB/c	21.1
167.0573426	Colon	12/01/2018 00:00	6.9	5	12/01/2018		6.8	3408	298679	940	F	BALB/c	20.2
69.7999048	Colon	12/01/2018 00:00	6.3	5	12/01/2018		4.6	3408	298680	940	F	BALB/c	19.3
117.2075874	Colon	12/01/2018 00:00	7.4	5	12/01/2018		5.5	3408	298681	940	F	BALB/c	19.2
128.294796	Colon	12/01/2018 00:00	8.1	5	12/01/2018		5.5	3408	298682	940	F	BALB/c	19.3
168.778921	Colon	12/01/2018 00:00	7.4	5	12/01/2018		6.6	3408	298683	940	F	BALB/c	20.8
773.5386291	Colon	17/01/2018 00:00	13.4	#N/A	17/01/2018		10.5	3408	298683	940	F	BALB/c
997.1414818	Colon	19/01/2018 00:00	14.4	#N/A	19/01/2018		11.5	3408	298683	940	F	BALB/c
1406.962236	Colon	22/01/2018 00:00	15.9	#N/A	22/01/2018		13	3408	298683	940	F	BALB/c
127.5853178	Colon	12/01/2018 00:00	7	5	12/01/2018		5.9	3408	298684	940	F	BALB/c	20.3
91.8654082	Colon	12/01/2018 00:00	5.8	5	12/01/2018		5.5	3408	298685	940	F	BALB/c	19.2
168.1275647	Colon	17/01/2018 00:00	7.6	#N/A	17/01/2018		6.5	3408	298685	940	F	BALB/c
264.6901955	Colon	19/01/2018 00:00	8.1	#N/A	19/01/2018		7.9	3408	298685	940	F	BALB/c
352.4008716	Colon	22/01/2018 00:00	9.1	#N/A	22/01/2018		8.6	3408	298685	940	F	BALB/c
120.2947264	Colon	12/01/2018 00:00	6.6	5	12/01/2018		5.9	3408	298686	940	F	BALB/c	20.1
129.4079634	Colon	12/01/2018 00:00	7.1	5	12/01/2018		5.9	3408	298687	940	F	BALB/c	20.7
78.6508151	Colon	12/01/2018 00:00	6.8	5	12/01/2018		4.7	3408	298688	940	F	BALB/c	21.3
228.004206	Colon	12/01/2018 00:00	8.4	5	12/01/2018		7.2	3408	298689	940	F	BALB/c	21.4
142.9026615	Colon	12/01/2018 00:00	7.1	5	12/01/2018		6.2	3408	298690	940	F	BALB/c	19.3
197.9596018	Colon	12/01/2018 00:00	7.5	5	12/01/2018		7.1	3408	298691	940	F	BALB/c	23.9
271.4336181	Colon	12/01/2018 00:00	8.1	5	12/01/2018		8	3408	298692	940	F	BALB/c	22.5
171.8995798	Colon	12/01/2018 00:00	7.1	5	12/01/2018		6.8	3408	298693	940	F	BALB/c	19.4
211.7182061	Colon	12/01/2018 00:00	7.8	5	12/01/2018		7.2	3408	298694	940	F	BALB/c	20.9
82.97260561	Colon	12/01/2018 00:00	6.6	5	12/01/2018		4.9	3408	298695	940	F	BALB/c	22.1
169.2312989	Colon	12/01/2018 00:00	7.2	5	12/01/2018		6.7	3408	298696	940	F	BALB/c	22.3
120.375357	Colon	12/01/2018 00:00	7.6	5	12/01/2018		5.5	3408	298697	940	F	BALB/c	18.9
158.3362626	Colon	17/01/2018 00:00	8.4	#N/A	17/01/2018		6	3408	298697	940	F	BALB/c
144.133659	Colon	19/01/2018 00:00	9.1	#N/A	19/01/2018		5.5	3408	298697	940	F	BALB/c
165.8609201	Colon	22/01/2018 00:00	9.1	#N/A	22/01/2018		5.9	3408	298697	940	F	BALB/c
109.3588438	Colon	12/01/2018 00:00	6	5	12/01/2018		5.9	3408	298698	940	F	BALB/c	20.7
40.07206193	Colon	12/01/2018 00:00	5.3	5	12/01/2018		3.8	3408	298699	940	F	BALB/c	20
171.8995798	Colon	12/01/2018 00:00	7.1	5	12/01/2018		6.8	3408	298700	940	F	BALB/c	21.2
66.75884264	Colon	12/01/2018 00:00	5.1	5	12/01/2018		5	3408	298701	940	F	BALB/c	17.6
74.23164042	Colon	12/01/2018 00:00	6.7	5	12/01/2018		4.6	3408	298702	940	F	BALB/c	20.7
175.3008737	Colon	12/01/2018 00:00	9.3	5	12/01/2018		6	3408	298703	940	F	BALB/c	21.1
81.32327095	Colon	12/01/2018 00:00	8.4	5	12/01/2018		4.3	3408	298704	940	F	BALB/c	21.7
77.86960419	Colon	12/01/2018 00:00	5.5	5	12/01/2018		5.2	3408	298705	940	F	BALB/c	21.8
31.42901712	Colon	12/01/2018 00:00	4.9	5	12/01/2018		3.5	3408	298706	940	F	BALB/c	21.2
150.019942	Colon	12/01/2018 00:00	7.7	5	12/01/2018		6.1	3408	298707	940	F	BALB/c	19.6
106.1203788	Colon	12/01/2018 00:00	6.7	5	12/01/2018		5.5	3408	298708	940	F	BALB/c	21
33.26737169	Colon	12/01/2018 00:00	4.4	5	12/01/2018		3.8	3408	298709	940	F	BALB/c	23.2
155.8648786	Colon	12/01/2018 00:00	8	5	12/01/2018		6.1	3408	298710	940	F	BALB/c	23
14.13716694	Colon	12/01/2018 00:00	3	5	12/01/2018		3	3408	298711	940	F	BALB/c	19.8
86.77655633	Colon	12/01/2018 00:00	5.9	5	12/01/2018		5.3	3408	298712	940	F	BALB/c	20
37.84729022	Colon	12/01/2018 00:00	4.3	5	12/01/2018		4.1	3408	298713	940	F	BALB/c	18.3
77.94396157	Colon	12/01/2018 00:00	6.2	5	12/01/2018		4.9	3408	298714	940	F	BALB/c	20.3
102.5415924	Colon	12/01/2018 00:00	8.5	5	12/01/2018		4.8	3408	298715	940	F	BALB/c	20.3
14.13716694	Colon	12/01/2018 00:00	3	5	12/01/2018		3	3408	298716	940	F	BALB/c	20.7
75.92182496	Colon	17/01/2018 00:00	5.8	#N/A	17/01/2018		5	3408	298716	940	F	BALB/c
67.85840233	Colon	19/01/2018 00:00	6.4	#N/A	19/01/2018		4.5	3408	298716	940	F	BALB/c
150.4691981	Colon	22/01/2018 00:00	9.5	#N/A	22/01/2018		5.5	3408	298716	940	F	BALB/c
55.13494905	Colon	12/01/2018 00:00	5.2	5	12/01/2018		4.5	3408	298717	940	F	BALB/c	22.5
86.36446876	Colon	12/01/2018 00:00	6.1	5	12/01/2018		5.2	3408	298718	940	F	BALB/c	22
98.20094734	Colon	12/01/2018 00:00	6.2	5	12/01/2018		5.5	3408	298719	940	F	BALB/c	20.5
14.13716694	Colon	12/01/2018 00:00	3	5	12/01/2018		3	3408	298720	940	F	BALB/c	19.5
70.9078387	Colon	12/01/2018 00:00	6.4	5	12/01/2018		4.6	3408	298721	940	F	BALB/c	21.1
114.9403993	Colon	12/01/2018 00:00	7	5	12/01/2018		5.6	3408	298722	940	F	BALB/c	18.1
168.3312649	Colon	12/01/2018 00:00	8.1	5	12/01/2018		6.3	3408	298723	940	F	BALB/c	20.8
87.16034462	Colon	12/01/2018 00:00	6.4	5	12/01/2018		5.1	3408	298724	940	F	BALB/c	22.1
76.68680206	Colon	12/01/2018 00:00	6.1	5	12/01/2018		4.9	3408	298725	940	F	BALB/c	19.5
49.87592132	Colon	12/01/2018 00:00	5.4	5	12/01/2018		4.2	3408	298726	940	F	BALB/c	20
113.2507553	Colon	12/01/2018 00:00	7.7	5	12/01/2018		5.3	3408	298727	940	F	BALB/c	19.7
101.8043505	Colon	12/01/2018 00:00	6.2	5	12/01/2018		5.6	3408	298728	940	F	BALB/c	20.9
107.5361981	Colon	12/01/2018 00:00	5.9	5	12/01/2018		5.9	3408	298729	940	F	BALB/c	20.5
126.2920211	Colon	12/01/2018 00:00	6.7	5	12/01/2018		6	3408	298730	940	F	BALB/c	21.5
150.9535177	Colon	12/01/2018 00:00	7.5	5	12/01/2018		6.2	3408	298731	940	F	BALB/c	20.3
169.4784612	Colon	12/01/2018 00:00	7	5	12/01/2018		6.8	3408	298732	940	F	BALB/c	19.7
14.13716694	Colon	12/01/2018 00:00	3	5	12/01/2018		3	3408	298733	940	F	BALB/c	21.3
71.65815802	Colon	12/01/2018 00:00	5.7	5	12/01/2018		4.9	3408	298734	940	F	BALB/c	21
184.4711865	Colon	12/01/2018 00:00	7.4	5	12/01/2018		6.9	3408	298735	940	F	BALB/c	21.1
107.5361981	Colon	12/01/2018 00:00	5.9	5	12/01/2018		5.9	3408	298736	940	F	BALB/c	19.2
420.5844087	Colon	17/01/2018 00:00	9.7	#N/A	17/01/2018		9.1	3409	298737	940	F	BALB/c
496.1752897	Colon	19/01/2018 00:00	10.5	#N/A	19/01/2018		9.5	3409	298737	940	F	BALB/c
775.5566525	Colon	22/01/2018 00:00	11.6	#N/A	22/01/2018		11.3	3409	298737	940	F	BALB/c
377.1481932	Colon	17/01/2018 00:00	14.7	#N/A	17/01/2018		7	3409	298738	940	F	BALB/c
506.0199452	Colon	19/01/2018 00:00	16.3	#N/A	19/01/2018		7.7	3409	298738	940	F	BALB/c
231.8354118	Colon	17/01/2018 00:00	9.3	#N/A	17/01/2018		6.9	3409	298739	940	F	BALB/c
261.481059	Colon	19/01/2018 00:00	10.8	#N/A	19/01/2018		6.8	3409	298739	940	F	BALB/c
391.8257442	Colon	22/01/2018 00:00	12.3	#N/A	22/01/2018		7.8	3409	298739	940	F	BALB/c
251.1232219	Colon	17/01/2018 00:00	9	#N/A	17/01/2018		7.3	3409	298740	940	F	BALB/c
412.3471113	Colon	19/01/2018 00:00	10.9	#N/A	19/01/2018		8.5	3409	298740	940	F	BALB/c
636.9642351	Colon	22/01/2018 00:00	13.2	#N/A	22/01/2018		9.6	3409	298740	940	F	BALB/c
133.8318452	Colon	17/01/2018 00:00	7.1	#N/A	17/01/2018		6	3409	298741	940	F	BALB/c
118.8469681	Colon	19/01/2018 00:00	6.1	#N/A	19/01/2018		6.1	3409	298741	940	F	BALB/c
164.5304339	Colon	22/01/2018 00:00	7	#N/A	22/01/2018		6.7	3409	298741	940	F	BALB/c
225.1893681	Colon	17/01/2018 00:00	10.5	#N/A	17/01/2018		6.4	3409	298742	940	F	BALB/c
250.8875821	Colon	19/01/2018 00:00	11	#N/A	19/01/2018		6.6	3409	298742	940	F	BALB/c
298.57695	Colon	22/01/2018 00:00	11	#N/A	22/01/2018		7.2	3409	298742	940	F	BALB/c
218.956444	Colon	17/01/2018 00:00	9.6	#N/A	17/01/2018		6.6	3409	298743	940	F	BALB/c
279.5766038	Colon	19/01/2018 00:00	10.3	#N/A	19/01/2018		7.2	3409	298743	940	F	BALB/c
555.1822087	Colon	22/01/2018 00:00	12	#N/A	22/01/2018		9.4	3409	298743	940	F	BALB/c
36.96711736	Colon	17/01/2018 00:00	4.2	#N/A	17/01/2018		4.1	3409	298744	940	F	BALB/c
50.89380301	Colon	19/01/2018 00:00	4.8	#N/A	19/01/2018		4.5	3409	298744	940	F	BALB/c
66.75884264	Colon	22/01/2018 00:00	5.1	#N/A	22/01/2018		5	3409	298744	940	F	BALB/c
391.6278224	Colon	17/01/2018 00:00	11.4	#N/A	17/01/2018		8.1	3409	298745	940	F	BALB/c
566.0757495	Colon	19/01/2018 00:00	12.5	#N/A	19/01/2018		9.3	3409	298745	940	F	BALB/c
882.4734399	Colon	22/01/2018 00:00	15	#N/A	22/01/2018		10.6	3409	298745	940	F	BALB/c
0.523598776	Colon	17/01/2018 00:00	1	#N/A	17/01/2018		1	3410	298746	940	F	BALB/c
0.523598776	Colon	19/01/2018 00:00	1	#N/A	19/01/2018		1	3410	298746	940	F	BALB/c
0.523598776	Colon	22/01/2018 00:00	1	#N/A	22/01/2018		1	3410	298746	940	F	BALB/c
147.9815868	Colon	17/01/2018 00:00	6.9	#N/A	17/01/2018		6.4	3410	298747	940	F	BALB/c
165.915362	Colon	19/01/2018 00:00	7.5	#N/A	19/01/2018		6.5	3410	298747	940	F	BALB/c
176.9763862	Colon	22/01/2018 00:00	8	#N/A	22/01/2018		6.5	3410	298747	940	F	BALB/c
344.5934386	Colon	17/01/2018 00:00	11.7	#N/A	17/01/2018		7.5	3410	298748	940	F	BALB/c
359.4558041	Colon	19/01/2018 00:00	11	#N/A	19/01/2018		7.9	3410	298748	940	F	BALB/c
705.0425496	Colon	22/01/2018 00:00	13.2	#N/A	22/01/2018		10.1	3410	298748	940	F	BALB/c
375.1354879	Colon	17/01/2018 00:00	10.4	#N/A	17/01/2018		8.3	3410	298749	940	F	BALB/c
468.6590946	Colon	19/01/2018 00:00	11.3	#N/A	19/01/2018		8.9	3410	298749	940	F	BALB/c
388.1925102	Colon	22/01/2018 00:00	11.3	#N/A	22/01/2018		8.1	3410	298749	940	F	BALB/c
188.0374103	Colon	17/01/2018 00:00	8.5	#N/A	17/01/2018		6.5	3410	298750	940	F	BALB/c
249.7188984	Colon	19/01/2018 00:00	9.2	#N/A	19/01/2018		7.2	3410	298750	940	F	BALB/c
156.9916623	Colon	17/01/2018 00:00	7.8	#N/A	17/01/2018		6.2	3410	298751	940	F	BALB/c
156.7476831	Colon	19/01/2018 00:00	8.6	#N/A	19/01/2018		5.9	3410	298751	940	F	BALB/c
646.5397571	Colon	17/01/2018 00:00	11.2	#N/A	17/01/2018		10.5	3410	298752	940	F	BALB/c
1124.003632	Colon	19/01/2018 00:00	12.9	#N/A	19/01/2018		12.9	3410	298752	940	F	BALB/c
1644.727536	Colon	22/01/2018 00:00	15.8	#N/A	22/01/2018		14.1	3410	298752	940	F	BALB/c
499.3561451	Colon	17/01/2018 00:00	13.2	#N/A	17/01/2018		8.5	3410	298753	940	F	BALB/c
764.4542323	Colon	19/01/2018 00:00	14.6	#N/A	19/01/2018		10	3410	298753	940	F	BALB/c
1482.604053	Colon	22/01/2018 00:00	16.5	#N/A	22/01/2018		13.1	3410	298753	940	F	BALB/c
230.7185523	Colon	17/01/2018 00:00	8.5	#N/A	17/01/2018		7.2	3410	298754	940	F	BALB/c
329.7311014	Colon	19/01/2018 00:00	11.5	#N/A	19/01/2018		7.4	3410	298754	940	F	BALB/c
584.1901562	Colon	22/01/2018 00:00	12.9	#N/A	22/01/2018		9.3	3410	298754	940	F	BALB/c
323.6007846	Colon	17/01/2018 00:00	10.7	#N/A	17/01/2018		7.6	3410	298755	940	F	BALB/c
428.5634786	Colon	19/01/2018 00:00	11.6	#N/A	19/01/2018		8.4	3410	298755	940	F	BALB/c
485.7844326	Colon	17/01/2018 00:00	10.5	#N/A	17/01/2018		9.4	3411	298756	940	F	BALB/c
726.7634805	Colon	19/01/2018 00:00	11.9	#N/A	19/01/2018		10.8	3411	298756	940	F	BALB/c
911.8892212	Colon	22/01/2018 00:00	15.5	#N/A	22/01/2018		10.6	3411	298756	940	F	BALB/c
321.1294151	Colon	17/01/2018 00:00	11.2	#N/A	17/01/2018		7.4	3411	298757	940	F	BALB/c
419.1104841	Colon	19/01/2018 00:00	12.2	#N/A	19/01/2018		8.1	3411	298757	940	F	BALB/c
698.9813351	Colon	22/01/2018 00:00	13.9	#N/A	22/01/2018		9.8	3411	298757	940	F	BALB/c
106.8769859	Colon	17/01/2018 00:00	7	#N/A	17/01/2018		5.4	3411	298758	940	F	BALB/c
191.2685514	Colon	19/01/2018 00:00	7.9	#N/A	19/01/2018		6.8	3411	298758	940	F	BALB/c
201.3106477	Colon	22/01/2018 00:00	9.1	#N/A	22/01/2018		6.5	3411	298758	940	F	BALB/c
174.4997688	Colon	17/01/2018 00:00	7	#N/A	17/01/2018		6.9	3411	298759	940	F	BALB/c
248.4748644	Colon	19/01/2018 00:00	7.8	#N/A	19/01/2018		7.8	3411	298759	940	F	BALB/c
210.3819831	Colon	22/01/2018 00:00	8.2	#N/A	22/01/2018		7	3411	298759	940	F	BALB/c
416.2485117	Colon	17/01/2018 00:00	9.6	#N/A	17/01/2018		9.1	3411	298760	940	F	BALB/c
543.0934359	Colon	19/01/2018 00:00	10.8	#N/A	19/01/2018		9.8	3411	298760	940	F	BALB/c
971.3233422	Colon	17/01/2018 00:00	13.1	#N/A	17/01/2018		11.9	3411	298761	940	F	BALB/c
1312.532333	Colon	19/01/2018 00:00	15.3	#N/A	19/01/2018		12.8	3411	298761	940	F	BALB/c
137.6017618	Colon	17/01/2018 00:00	7.3	#N/A	17/01/2018		6	3411	298762	940	F	BALB/c
154.4155626	Colon	19/01/2018 00:00	7.2	#N/A	19/01/2018		6.4	3411	298762	940	F	BALB/c
205.7952743	Colon	22/01/2018 00:00	8.5	#N/A	22/01/2018		6.8	3411	298762	940	F	BALB/c
287.3091129	Colon	17/01/2018 00:00	9.5	#N/A	17/01/2018		7.6	3411	298763	940	F	BALB/c
264.2603069	Colon	19/01/2018 00:00	10.3	#N/A	19/01/2018		7	3411	298763	940	F	BALB/c
221.7147439	Colon	17/01/2018 00:00	8.4	#N/A	17/01/2018		7.1	3411	298764	940	F	BALB/c
280.3306155	Colon	19/01/2018 00:00	8.8	#N/A	19/01/2018		7.8	3411	298764	940	F	BALB/c
523.5987756	Colon	22/01/2018 00:00	10	#N/A	22/01/2018		10	3411	298764	940	F	BALB/c
208.4692715	Colon	17/01/2018 00:00	10.7	#N/A	17/01/2018		6.1	3411	298765	940	F	BALB/c
299.1424607	Colon	19/01/2018 00:00	12	#N/A	19/01/2018		6.9	3411	298765	940	F	BALB/c
497.7759609	Colon	22/01/2018 00:00	13.8	#N/A	22/01/2018		8.3	3411	298765	940	F	BALB/c
163.8089383	Colon	17/01/2018 00:00	9.3	#N/A	17/01/2018		5.8	3412	298766	940	F	BALB/c
204.5726532	Colon	19/01/2018 00:00	10.5	#N/A	19/01/2018		6.1	3412	298766	940	F	BALB/c
224.1856333	Colon	22/01/2018 00:00	12.3	#N/A	22/01/2018		5.9	3412	298766	940	F	BALB/c
1475.769492	Colon	17/01/2018 00:00	14.8	#N/A	17/01/2018		13.8	3412	298767	940	F	BALB/c
373.2682991	Colon	17/01/2018 00:00	9	#N/A	17/01/2018		8.9	3412	298768	940	F	BALB/c
463.9436269	Colon	19/01/2018 00:00	10.7	#N/A	19/01/2018		9.1	3412	298768	940	F	BALB/c
205.7350531	Colon	17/01/2018 00:00	9.3	#N/A	17/01/2018		6.5	3412	298769	940	F	BALB/c
236.0383231	Colon	19/01/2018 00:00	9.2	#N/A	19/01/2018		7	3412	298769	940	F	BALB/c
304.9439397	Colon	17/01/2018 00:00	9.1	#N/A	17/01/2018		8	3412	298770	940	F	BALB/c
364.9274185	Colon	19/01/2018 00:00	9	#N/A	19/01/2018		8.8	3412	298770	940	F	BALB/c
434.7461929	Colon	22/01/2018 00:00	9.6	#N/A	22/01/2018		9.3	3412	298770	940	F	BALB/c
112.7287311	Colon	17/01/2018 00:00	6.4	#N/A	17/01/2018		5.8	3412	298771	940	F	BALB/c
141.3151333	Colon	19/01/2018 00:00	6.8	#N/A	19/01/2018		6.3	3412	298771	940	F	BALB/c
223.6437091	Colon	22/01/2018 00:00	7.8	#N/A	22/01/2018		7.4	3412	298771	940	F	BALB/c
151.9682604	Colon	17/01/2018 00:00	7.8	#N/A	17/01/2018		6.1	3412	298772	940	F	BALB/c
265.0718801	Colon	19/01/2018 00:00	9	#N/A	19/01/2018		7.5	3412	298772	940	F	BALB/c
150.019942	Colon	17/01/2018 00:00	7.7	#N/A	17/01/2018		6.1	3412	298773	940	F	BALB/c
239.9622004	Colon	19/01/2018 00:00	8.6	#N/A	19/01/2018		7.3	3412	298773	940	F	BALB/c
337.6709734	Colon	22/01/2018 00:00	10.6	#N/A	22/01/2018		7.8	3412	298773	940	F	BALB/c
340.7832535	Colon	17/01/2018 00:00	8.8	#N/A	17/01/2018		8.6	3412	298774	940	F	BALB/c
367.8910043	Colon	19/01/2018 00:00	9.5	#N/A	19/01/2018		8.6	3412	298774	940	F	BALB/c
659.4150385	Colon	22/01/2018 00:00	11	#N/A	22/01/2018		10.7	3412	298774	940	F	BALB/c
167.9495492	Colon	17/01/2018 00:00	11	#N/A	17/01/2018		5.4	3412	298775	940	F	BALB/c
297.6135538	Colon	19/01/2018 00:00	11.6	#N/A	19/01/2018		7	3412	298775	940	F	BALB/c
287.7012778	Colon	22/01/2018 00:00	10.9	#N/A	22/01/2018		7.1	3412	298775	940	F	BALB/c
87.02839985	Colon	17/01/2018 00:00	5.7	#N/A	17/01/2018		5.4	3413	298776	940	F	BALB/c
111.1814895	Colon	19/01/2018 00:00	6.1	#N/A	19/01/2018		5.9	3413	298776	940	F	BALB/c
88.69763108	Colon	22/01/2018 00:00	5.6	#N/A	22/01/2018		5.5	3413	298776	940	F	BALB/c
212.9476269	Colon	17/01/2018 00:00	8.3	#N/A	17/01/2018		7	3413	298777	940	F	BALB/c
309.1798701	Colon	19/01/2018 00:00	9	#N/A	19/01/2018		8.1	3413	298777	940	F	BALB/c
429.8034194	Colon	22/01/2018 00:00	10.6	#N/A	22/01/2018		8.8	3413	298777	940	F	BALB/c
259.1813995	Colon	17/01/2018 00:00	8.8	#N/A	17/01/2018		7.5	3413	298778	940	F	BALB/c
270.9623608	Colon	19/01/2018 00:00	9.2	#N/A	19/01/2018		7.5	3413	298778	940	F	BALB/c
417.4799337	Colon	22/01/2018 00:00	11.3	#N/A	22/01/2018		8.4	3413	298778	940	F	BALB/c
249.7188984	Colon	17/01/2018 00:00	9.2	#N/A	17/01/2018		7.2	3413	298779	940	F	BALB/c
298.0240426	Colon	19/01/2018 00:00	9.6	#N/A	19/01/2018		7.7	3413	298779	940	F	BALB/c
327.7309367	Colon	22/01/2018 00:00	9.78	#N/A	22/01/2018		8	3413	298779	940	F	BALB/c
613.4944165	Colon	17/01/2018 00:00	12.2	#N/A	17/01/2018		9.8	3413	298780	940	F	BALB/c
694.3600967	Colon	19/01/2018 00:00	13	#N/A	19/01/2018		10.1	3413	298780	940	F	BALB/c
1082.543569	Colon	22/01/2018 00:00	14.6	#N/A	22/01/2018		11.9	3413	298780	940	F	BALB/c
775.6215428	Colon	17/01/2018 00:00	12.7	#N/A	17/01/2018		10.8	3413	298781	940	F	BALB/c
838.6639245	Colon	19/01/2018 00:00	13	#N/A	19/01/2018		11.1	3413	298781	940	F	BALB/c
1255.210886	Colon	22/01/2018 00:00	15.1	#N/A	22/01/2018		12.6	3413	298781	940	F	BALB/c
264.6901955	Colon	17/01/2018 00:00	8.1	#N/A	17/01/2018		7.9	3413	298782	940	F	BALB/c
262.1266258	Colon	19/01/2018 00:00	8.9	#N/A	19/01/2018		7.5	3413	298782	940	F	BALB/c
255.1831893	Colon	22/01/2018 00:00	8.9	#N/A	22/01/2018		7.4	3413	298782	940	F	BALB/c
119.0915014	Colon	17/01/2018 00:00	7.8	#N/A	17/01/2018		5.4	3413	298783	940	F	BALB/c
129.7791971	Colon	19/01/2018 00:00	8.5	#N/A	19/01/2018		5.4	3413	298783	940	F	BALB/c
237.2698503	Colon	22/01/2018 00:00	9.8	#N/A	22/01/2018		6.8	3413	298783	940	F	BALB/c
508.9170246	Colon	17/01/2018 00:00	11	#N/A	17/01/2018		9.4	3413	298784	940	F	BALB/c
169.4784612	Colon	17/01/2018 00:00	7	#N/A	17/01/2018		6.8	3413	298785	940	F	BALB/c
152.8133411	Colon	19/01/2018 00:00	6.7	#N/A	19/01/2018		6.6	3413	298785	940	F	BALB/c
125.1270189	Colon	17/01/2018 00:00	7.9	#N/A	17/01/2018		5.5	3414	298786	940	F	BALB/c
167.0552301	Colon	19/01/2018 00:00	8.3	#N/A	19/01/2018		6.2	3414	298786	940	F	BALB/c
238.6039669	Colon	22/01/2018 00:00	9.3	#N/A	22/01/2018		7	3414	298786	940	F	BALB/c
263.1146556	Colon	17/01/2018 00:00	8.7	#N/A	17/01/2018		7.6	3414	298787	940	F	BALB/c
359.1091496	Colon	19/01/2018 00:00	10.2	#N/A	19/01/2018		8.2	3414	298787	940	F	BALB/c
558.179374	Colon	22/01/2018 00:00	11.1	#N/A	22/01/2018		9.8	3414	298787	940	F	BALB/c
124.5913694	Colon	17/01/2018 00:00	8.8	#N/A	17/01/2018		5.2	3414	298788	940	F	BALB/c
134.3596423	Colon	19/01/2018 00:00	8.8	#N/A	19/01/2018		5.4	3414	298788	940	F	BALB/c
212.321396	Colon	22/01/2018 00:00	9.9	#N/A	22/01/2018		6.4	3414	298788	940	F	BALB/c
462.2413812	Colon	17/01/2018 00:00	11.4	#N/A	17/01/2018		8.8	3414	298789	940	F	BALB/c
601.4473927	Colon	19/01/2018 00:00	13	#N/A	19/01/2018		9.4	3414	298789	940	F	BALB/c
912.3184824	Colon	22/01/2018 00:00	14.4	#N/A	22/01/2018		11	3414	298789	940	F	BALB/c
1064.371543	Colon	17/01/2018 00:00	16.8	#N/A	17/01/2018		11	3414	298790	940	F	BALB/c
1312.398733	Colon	19/01/2018 00:00	17.7	#N/A	19/01/2018		11.9	3414	298790	940	F	BALB/c
279.0258021	Colon	17/01/2018 00:00	10	#N/A	17/01/2018		7.3	3414	298791	940	F	BALB/c
289.5899348	Colon	19/01/2018 00:00	10.1	#N/A	19/01/2018		7.4	3414	298791	940	F	BALB/c
312.1863665	Colon	22/01/2018 00:00	9.8	#N/A	22/01/2018		7.8	3414	298791	940	F	BALB/c
265.074512	Colon	17/01/2018 00:00	9.5	#N/A	17/01/2018		7.3	3414	298792	940	F	BALB/c
301.1284418	Colon	19/01/2018 00:00	9.7	#N/A	19/01/2018		7.7	3414	298792	940	F	BALB/c
373.1918818	Colon	22/01/2018 00:00	10.6	#N/A	22/01/2018		8.2	3414	298792	940	F	BALB/c
156.5602315	Colon	17/01/2018 00:00	7.3	#N/A	17/01/2018		6.4	3414	298793	940	F	BALB/c
154.978941	Colon	19/01/2018 00:00	7.7	#N/A	19/01/2018		6.2	3414	298793	940	F	BALB/c
219.3711426	Colon	22/01/2018 00:00	8.8	#N/A	22/01/2018		6.9	3414	298793	940	F	BALB/c
245.5547442	Colon	17/01/2018 00:00	11.1	#N/A	17/01/2018		6.5	3415	298794	940	F	BALB/c
412.1769625	Colon	19/01/2018 00:00	12.3	#N/A	19/01/2018		8	3415	298794	940	F	BALB/c
689.4115535	Colon	22/01/2018 00:00	15.9	#N/A	22/01/2018		9.1	3415	298794	940	F	BALB/c
484.2241549	Colon	17/01/2018 00:00	12.8	#N/A	17/01/2018		8.5	3415	298795	940	F	BALB/c
643.0860407	Colon	19/01/2018 00:00	13.9	#N/A	19/01/2018		9.4	3415	298795	940	F	BALB/c
312.1863665	Colon	17/01/2018 00:00	9.8	#N/A	17/01/2018		7.8	3415	298796	940	F	BALB/c
307.3372698	Colon	19/01/2018 00:00	9.9	#N/A	19/01/2018		7.7	3415	298796	940	F	BALB/c
369.4512863	Colon	17/01/2018 00:00	14.4	#N/A	17/01/2018		7	3415	298797	940	F	BALB/c
528.8054798	Colon	19/01/2018 00:00	16.6	#N/A	19/01/2018		7.8	3415	298797	940	F	BALB/c
921.4683952	Colon	22/01/2018 00:00	19.5	#N/A	22/01/2018		9.5	3415	298797	940	F	BALB/c
614.3122635	Colon	17/01/2018 00:00	13	#N/A	17/01/2018		9.5	3415	298798	940	F	BALB/c
638.6376307	Colon	19/01/2018 00:00	12.7	#N/A	19/01/2018		9.8	3415	298798	940	F	BALB/c
313.5461275	Colon	17/01/2018 00:00	10.1	#N/A	17/01/2018		7.7	3415	298799	940	F	BALB/c
328.4011584	Colon	19/01/2018 00:00	9.8	#N/A	19/01/2018		8	3415	298799	940	F	BALB/c
320.5764954	Colon	22/01/2018 00:00	10.6	#N/A	22/01/2018		7.6	3415	298799	940	F	BALB/c
51.31111561	Colon	17/01/2018 00:00	5.3	#N/A	17/01/2018		4.3	3415	298800	940	F	BALB/c
63.93770107	Colon	19/01/2018 00:00	5.3	#N/A	19/01/2018		4.8	3415	298800	940	F	BALB/c
110.0143791	Colon	22/01/2018 00:00	6.7	#N/A	22/01/2018		5.6	3415	298800	940	F	BALB/c
155.862275	Colon	17/01/2018 00:00	7.5	#N/A	17/01/2018		6.3	3415	298801	940	F	BALB/c
242.1120874	Colon	19/01/2018 00:00	10	#N/A	19/01/2018		6.8	3415	298801	940	F	BALB/c
382.0176539	Colon	22/01/2018 00:00	11.4	#N/A	22/01/2018		8	3415	298801	940	F	BALB/c
212.3716718	Colon	17/01/2018 00:00	9.6	#N/A	17/01/2018		6.5	3415	298802	940	F	BALB/c
264.2603069	Colon	19/01/2018 00:00	10.3	#N/A	19/01/2018		7	3415	298802	940	F	BALB/c
391.6278224	Colon	22/01/2018 00:00	11.4	#N/A	22/01/2018		8.1	3415	298802	940	F	BALB/c
298.1915938	Colon	17/01/2018 00:00	10.4	#N/A	17/01/2018		7.4	3416	298803	940	F	BALB/c
395.0631674	Colon	19/01/2018 00:00	11.5	#N/A	19/01/2018		8.1	3416	298803	940	F	BALB/c
197.4255483	Colon	17/01/2018 00:00	9.5	#N/A	17/01/2018		6.3	3416	298804	940	F	BALB/c
261.7496532	Colon	19/01/2018 00:00	10.5	#N/A	19/01/2018		6.9	3416	298804	940	F	BALB/c
274.5228332	Colon	22/01/2018 00:00	10.7	#N/A	22/01/2018		7	3416	298804	940	F	BALB/c
463.0969461	Colon	17/01/2018 00:00	9.8	#N/A	17/01/2018		9.5	3416	298805	940	F	BALB/c
570.6891149	Colon	19/01/2018 00:00	14.4	#N/A	19/01/2018		8.7	3416	298805	940	F	BALB/c
874.9838344	Colon	22/01/2018 00:00	17.4	#N/A	22/01/2018		9.8	3416	298805	940	F	BALB/c
251.6604365	Colon	17/01/2018 00:00	7.9	#N/A	17/01/2018		7.8	3416	298806	940	F	BALB/c
306.2989796	Colon	19/01/2018 00:00	8.7	#N/A	19/01/2018		8.2	3416	298806	940	F	BALB/c
421.1603663	Colon	22/01/2018 00:00	9.3	#N/A	22/01/2018		9.3	3416	298806	940	F	BALB/c
164.7283726	Colon	17/01/2018 00:00	11.2	#N/A	17/01/2018		5.3	3416	298807	940	F	BALB/c
214.3142081	Colon	19/01/2018 00:00	11	#N/A	19/01/2018		6.1	3416	298807	940	F	BALB/c
340.490505	Colon	22/01/2018 00:00	12.9	#N/A	22/01/2018		7.1	3416	298807	940	F	BALB/c
85.08480104	Colon	17/01/2018 00:00	6.5	#N/A	17/01/2018		5	3416	298808	940	F	BALB/c
69.37684026	Colon	19/01/2018 00:00	5.3	#N/A	19/01/2018		5	3416	298808	940	F	BALB/c
88.24734399	Colon	22/01/2018 00:00	6	#N/A	22/01/2018		5.3	3416	298808	940	F	BALB/c
172.0069173	Colon	17/01/2018 00:00	6.9	#N/A	17/01/2018		6.9	3416	298809	940	F	BALB/c
194.9881816	Colon	19/01/2018 00:00	7.6	#N/A	19/01/2018		7	3416	298809	940	F	BALB/c
302.7783217	Colon	22/01/2018 00:00	8.6	#N/A	22/01/2018		8.2	3416	298809	940	F	BALB/c
106.226671	Colon	17/01/2018 00:00	7.8	#N/A	17/01/2018		5.1	3416	298810	940	F	BALB/c
153.1023744	Colon	19/01/2018 00:00	8.4	#N/A	19/01/2018		5.9	3416	298810	940	F	BALB/c
219.0082694	Colon	22/01/2018 00:00	9.9	#N/A	22/01/2018		6.5	3416	298810	940	F	BALB/c
672.9951911	Colon	17/01/2018 00:00	12.6	#N/A	17/01/2018		10.1	3416	298811	940	F	BALB/c
939.2272754	Colon	19/01/2018 00:00	14.3	#N/A	19/01/2018		11.2	3416	298811	940	F	BALB/c
1325.884514	Colon	22/01/2018 00:00	15.7	#N/A	22/01/2018		12.7	3416	298811	940	F	BALB/c
336.5776423	Colon	17/01/2018 00:00	12.4	#N/A	17/01/2018		7.2	3416	298812	940	F	BALB/c
375.315596	Colon	19/01/2018 00:00	11.2	#N/A	19/01/2018		8	3416	298812	940	F	BALB/c
433.0434011	Colon	22/01/2018 00:00	12.3	#N/A	22/01/2018		8.2	3416	298812	940	F	BALB/c
105.6831838	Colon	17/01/2018 00:00	6	#N/A	17/01/2018		5.8	3417	298813	940	F	BALB/c
113.0973355	Colon	19/01/2018 00:00	6	#N/A	19/01/2018		6	3417	298813	940	F	BALB/c
182.1600116	Colon	22/01/2018 00:00	7.1	#N/A	22/01/2018		7	3417	298813	940	F	BALB/c
257.6666158	Colon	17/01/2018 00:00	8.3	#N/A	17/01/2018		7.7	3417	298814	940	F	BALB/c
282.5019576	Colon	19/01/2018 00:00	9.1	#N/A	19/01/2018		7.7	3417	298814	940	F	BALB/c
437.9281208	Colon	22/01/2018 00:00	10.1	#N/A	22/01/2018		9.1	3417	298814	940	F	BALB/c
495.3898698	Colon	17/01/2018 00:00	12.5	#N/A	17/01/2018		8.7	3417	298815	940	F	BALB/c
799.5541918	Colon	19/01/2018 00:00	15.9	#N/A	19/01/2018		9.8	3417	298815	940	F	BALB/c
906.1190306	Colon	22/01/2018 00:00	16	#N/A	22/01/2018		10.4	3417	298815	940	F	BALB/c
180.955744	Colon	17/01/2018 00:00	9.6	#N/A	17/01/2018		6	3417	298816	940	F	BALB/c
177.3366192	Colon	19/01/2018 00:00	10.8	#N/A	19/01/2018		5.6	3417	298816	940	F	BALB/c
284.1853282	Colon	22/01/2018 00:00	11.4	#N/A	22/01/2018		6.9	3417	298816	940	F	BALB/c
255.1831893	Colon	17/01/2018 00:00	8.9	#N/A	17/01/2018		7.4	3417	298817	940	F	BALB/c
276.8528414	Colon	19/01/2018 00:00	9.4	#N/A	19/01/2018		7.5	3417	298817	940	F	BALB/c
93.44929299	Colon	17/01/2018 00:00	5.9	#N/A	17/01/2018		5.5	3417	298818	940	F	BALB/c
137.2582836	Colon	19/01/2018 00:00	6.4	#N/A	19/01/2018		6.4	3417	298818	940	F	BALB/c
144.1750146	Colon	22/01/2018 00:00	7.4	#N/A	22/01/2018		6.1	3417	298818	940	F	BALB/c
126.4344361	Colon	17/01/2018 00:00	7.7	#N/A	17/01/2018		5.6	3417	298819	940	F	BALB/c
174.56574	Colon	19/01/2018 00:00	8.4	#N/A	19/01/2018		6.3	3417	298819	940	F	BALB/c
148.2177192	Colon	22/01/2018 00:00	6.7	#N/A	22/01/2018		6.5	3417	298819	940	F	BALB/c
263.1146556	Colon	17/01/2018 00:00	8.7	#N/A	17/01/2018		7.6	3417	298820	940	F	BALB/c
302.4306452	Colon	19/01/2018 00:00	10	#N/A	19/01/2018		7.6	3417	298820	940	F	BALB/c
401.357279	Colon	22/01/2018 00:00	11.4	#N/A	22/01/2018		8.2	3417	298820	940	F	BALB/c
212.9476269	Colon	17/01/2018 00:00	8.3	#N/A	17/01/2018		7	3418	298821	940	F	BALB/c
230.7185523	Colon	19/01/2018 00:00	8.5	#N/A	19/01/2018		7.2	3418	298821	940	F	BALB/c
312.1863665	Colon	22/01/2018 00:00	9.8	#N/A	22/01/2018		7.8	3418	298821	940	F	BALB/c
227.8571014	Colon	17/01/2018 00:00	10.3	#N/A	17/01/2018		6.5	3418	298822	940	F	BALB/c
268.7444263	Colon	19/01/2018 00:00	11.1	#N/A	19/01/2018		6.8	3418	298822	940	F	BALB/c
352.6689227	Colon	22/01/2018 00:00	12.3	#N/A	22/01/2018		7.4	3418	298822	940	F	BALB/c
610.7255957	Colon	17/01/2018 00:00	14.4	#N/A	17/01/2018		9	3418	298823	940	F	BALB/c
988.7649693	Colon	19/01/2018 00:00	17.8	#N/A	19/01/2018		10.3	3418	298823	940	F	BALB/c
1221.652269	Colon	22/01/2018 00:00	18.6	#N/A	22/01/2018		11.2	3418	298823	940	F	BALB/c
98.92247504	Colon	17/01/2018 00:00	8.2	#N/A	17/01/2018		4.8	3418	298824	940	F	BALB/c
140.9658743	Colon	19/01/2018 00:00	8.9	#N/A	19/01/2018		5.5	3418	298824	940	F	BALB/c
178.6194484	Colon	22/01/2018 00:00	9.8	#N/A	22/01/2018		5.9	3418	298824	940	F	BALB/c
480.0322528	Colon	17/01/2018 00:00	10.6	#N/A	17/01/2018		9.3	3418	298825	940	F	BALB/c
150.9535177	Colon	17/01/2018 00:00	7.5	#N/A	17/01/2018		6.2	3418	298826	940	F	BALB/c
269.5193242	Colon	19/01/2018 00:00	9.4	#N/A	19/01/2018		7.4	3418	298826	940	F	BALB/c
461.9178029	Colon	22/01/2018 00:00	10.2	#N/A	22/01/2018		9.3	3418	298826	940	F	BALB/c
401.3824756	Colon	17/01/2018 00:00	12.6	#N/A	17/01/2018		7.8	3418	298827	940	F	BALB/c
523.0626177	Colon	19/01/2018 00:00	12.9	#N/A	19/01/2018		8.8	3418	298827	940	F	BALB/c
196.8862212	Colon	17/01/2018 00:00	8.9	#N/A	17/01/2018		6.5	3418	298828	940	F	BALB/c
304.2328706	Colon	19/01/2018 00:00	9.8	#N/A	19/01/2018		7.7	3418	298828	940	F	BALB/c
417.4799337	Colon	22/01/2018 00:00	11.3	#N/A	22/01/2018		8.4	3418	298828	940	F	BALB/c
541.3026446	Colon	17/01/2018 00:00	11.7	#N/A	17/01/2018		9.4	3418	298829	940	F	BALB/c
691.8352147	Colon	19/01/2018 00:00	12.7	#N/A	19/01/2018		10.2	3418	298829	940	F	BALB/c
87.78027839	Colon	17/01/2018 00:00	6.2	#N/A	17/01/2018		5.2	3418	298830	940	F	BALB/c
97.69095934	Colon	19/01/2018 00:00	6.9	#N/A	19/01/2018		5.2	3418	298830	940	F	BALB/c
147.0265398	Colon	22/01/2018 00:00	7.8	#N/A	22/01/2018		6	3418	298830	940	F	BALB/c
92.93878142	Colon	17/01/2018 00:00	7.1	#N/A	17/01/2018		5	3419	298831	940	F	BALB/c
128.0167491	Colon	19/01/2018 00:00	9.4	#N/A	19/01/2018		5.1	3419	298831	940	F	BALB/c
195.5138968	Colon	22/01/2018 00:00	11.1	#N/A	22/01/2018		5.8	3419	298831	940	F	BALB/c
445.3207586	Colon	17/01/2018 00:00	10.5	#N/A	17/01/2018		9	3419	298832	940	F	BALB/c
593.3798643	Colon	19/01/2018 00:00	11.8	#N/A	19/01/2018		9.8	3419	298832	940	F	BALB/c
543.4300792	Colon	17/01/2018 00:00	11.5	#N/A	17/01/2018		9.5	3419	298833	940	F	BALB/c
543.9698872	Colon	19/01/2018 00:00	10.6	#N/A	19/01/2018		9.9	3419	298833	940	F	BALB/c
689.0188448	Colon	22/01/2018 00:00	12.9	#N/A	22/01/2018		10.1	3419	298833	940	F	BALB/c
245.2489449	Colon	17/01/2018 00:00	7.9	#N/A	17/01/2018		7.7	3419	298834	940	F	BALB/c
336.200663	Colon	19/01/2018 00:00	9.1	#N/A	19/01/2018		8.4	3419	298834	940	F	BALB/c
403.2407379	Colon	22/01/2018 00:00	9.3	#N/A	22/01/2018		9.1	3419	298834	940	F	BALB/c
311.6459976	Colon	17/01/2018 00:00	9.3	#N/A	17/01/2018		8	3419	298835	940	F	BALB/c
362.7235966	Colon	19/01/2018 00:00	11.1	#N/A	19/01/2018		7.9	3419	298835	940	F	BALB/c
622.4877658	Colon	22/01/2018 00:00	12.9	#N/A	22/01/2018		9.6	3419	298835	940	F	BALB/c
1158.856509	Colon	17/01/2018 00:00	13.3	#N/A	17/01/2018		12.9	3419	298836	940	F	BALB/c
1415.940962	Colon	19/01/2018 00:00	14.2	#N/A	19/01/2018		13.8	3419	298836	940	F	BALB/c
98.54286465	Colon	17/01/2018 00:00	6.7	#N/A	17/01/2018		5.3	3419	298837	940	F	BALB/c
92.93878142	Colon	19/01/2018 00:00	7.1	#N/A	19/01/2018		5	3419	298837	940	F	BALB/c
80.45828658	Colon	22/01/2018 00:00	6.4	#N/A	22/01/2018		4.9	3419	298837	940	F	BALB/c
63.61462808	Colon	17/01/2018 00:00	5.5	#N/A	17/01/2018		4.7	3419	298838	940	F	BALB/c
98.20094734	Colon	19/01/2018 00:00	6.2	#N/A	19/01/2018		5.5	3419	298838	940	F	BALB/c
128.1769839	Colon	22/01/2018 00:00	6.8	#N/A	22/01/2018		6	3419	298838	940	F	BALB/c
246.3008738	Colon	17/01/2018 00:00	9.6	#N/A	17/01/2018		7	3419	298839	940	F	BALB/c
278.2361878	Colon	19/01/2018 00:00	9.2	#N/A	19/01/2018		7.6	3419	298839	940	F	BALB/c
217.9008787	Colon	17/01/2018 00:00	9	#N/A	17/01/2018		6.8	3420	298840	940	F	BALB/c
227.5853529	Colon	19/01/2018 00:00	9.4	#N/A	19/01/2018		6.8	3420	298840	940	F	BALB/c
290.4339371	Colon	22/01/2018 00:00	10.7	#N/A	22/01/2018		7.2	3420	298840	940	F	BALB/c
177.2963069	Colon	17/01/2018 00:00	9.1	#N/A	17/01/2018		6.1	3420	298841	940	F	BALB/c
205.8779909	Colon	17/01/2018 00:00	7.8	#N/A	17/01/2018		7.1	3420	298842	940	F	BALB/c
245.5427112	Colon	19/01/2018 00:00	8.8	#N/A	19/01/2018		7.3	3420	298842	940	F	BALB/c
418.2339913	Colon	22/01/2018 00:00	10.8	#N/A	22/01/2018		8.6	3420	298842	940	F	BALB/c
79.422611	Colon	17/01/2018 00:00	5.4	#N/A	17/01/2018		5.3	3420	298843	940	F	BALB/c
77.86960419	Colon	19/01/2018 00:00	5.5	#N/A	19/01/2018		5.2	3420	298843	940	F	BALB/c
91.60884501	Colon	22/01/2018 00:00	6	#N/A	22/01/2018		5.4	3420	298843	940	F	BALB/c
376.8402807	Colon	17/01/2018 00:00	10.2	#N/A	17/01/2018		8.4	3420	298844	940	F	BALB/c
533.0361599	Colon	17/01/2018 00:00	10.6	#N/A	17/01/2018		9.8	3420	298845	940	F	BALB/c
766.6009915	Colon	19/01/2018 00:00	12.1	#N/A	19/01/2018		11	3420	298845	940	F	BALB/c
891.4143154	Colon	22/01/2018 00:00	13.1	#N/A	22/01/2018		11.4	3420	298845	940	F	BALB/c
567.057474	Colon	17/01/2018 00:00	12	#N/A	17/01/2018		9.5	3420	298846	940	F	BALB/c
157.8131971	Colon	17/01/2018 00:00	8.1	#N/A	17/01/2018		6.1	3420	298847	940	F	BALB/c
225.1642459	Colon	19/01/2018 00:00	9.3	#N/A	19/01/2018		6.8	3420	298847	940	F	BALB/c
380.2332311	Colon	22/01/2018 00:00	10.8	#N/A	22/01/2018		8.2	3420	298847	940	F	BALB/c
148.0716329	Colon	17/01/2018 00:00	7.6	#N/A	17/01/2018		6.1	3420	298848	940	F	BALB/c
238.6039669	Colon	19/01/2018 00:00	9.3	#N/A	19/01/2018		7	3420	298848	940	F	BALB/c
446.0224003	Colon	22/01/2018 00:00	11	#N/A	22/01/2018		8.8	3420	298848	940	F	BALB/c
317.4223544	Colon	17/01/2018 00:00	8.8	#N/A	17/01/2018		8.3	3420	298849	940	F	BALB/c
583.2602597	Colon	19/01/2018 00:00	10.5	#N/A	19/01/2018		10.3	3420	298849	940	F	BALB/c
1071.741275	Colon	22/01/2018 00:00	13.1	#N/A	22/01/2018		12.5	3420	298849	940	F	BALB/c
346.3605901	Colon	17/01/2018 00:00	13.5	#N/A	17/01/2018		7	3421	298850	940	F	BALB/c
578.7991837	Colon	19/01/2018 00:00	15.3	#N/A	19/01/2018		8.5	3421	298850	940	F	BALB/c
819.4892082	Colon	22/01/2018 00:00	18.9	#N/A	22/01/2018		9.1	3421	298850	940	F	BALB/c
380.4594352	Colon	17/01/2018 00:00	9.6	#N/A	17/01/2018		8.7	3421	298851	940	F	BALB/c
689.0188448	Colon	19/01/2018 00:00	12.9	#N/A	19/01/2018		10.1	3421	298851	940	F	BALB/c
1139.639374	Colon	22/01/2018 00:00	15.9	#N/A	22/01/2018		11.7	3421	298851	940	F	BALB/c
378.6666409	Colon	17/01/2018 00:00	11.3	#N/A	17/01/2018		8	3421	298852	940	F	BALB/c
503.1391607	Colon	19/01/2018 00:00	13.3	#N/A	19/01/2018		8.5	3421	298852	940	F	BALB/c
817.1282186	Colon	22/01/2018 00:00	15	#N/A	22/01/2018		10.2	3421	298852	940	F	BALB/c
1269.234776	Colon	17/01/2018 00:00	13.5	#N/A	17/01/2018		13.4	3421	298853	940	F	BALB/c
1582.269489	Colon	19/01/2018 00:00	15.2	#N/A	19/01/2018		14.1	3421	298853	940	F	BALB/c
424.1150082	Colon	17/01/2018 00:00	10	#N/A	17/01/2018		9	3421	298854	940	F	BALB/c
760.2654222	Colon	19/01/2018 00:00	12	#N/A	19/01/2018		11	3421	298854	940	F	BALB/c
1372.653941	Colon	22/01/2018 00:00	14.6	#N/A	22/01/2018		13.4	3421	298854	940	F	BALB/c
14.13716694	Colon	17/01/2018 00:00	3	#N/A	17/01/2018		3	3421	298855	940	F	BALB/c
14.13716694	Colon	19/01/2018 00:00	3	#N/A	19/01/2018		3	3421	298855	940	F	BALB/c
0.523598776	Colon	22/01/2018 00:00	1	#N/A	22/01/2018		1	3421	298855	940	F	BALB/c
106.1858239	Colon	17/01/2018 00:00	7.5	#N/A	17/01/2018		5.2	3421	298856	940	F	BALB/c
154.9250287	Colon	19/01/2018 00:00	8.5	#N/A	19/01/2018		5.9	3421	298856	940	F	BALB/c
251.1232219	Colon	17/01/2018 00:00	9	#N/A	17/01/2018		7.3	3421	298857	940	F	BALB/c
311.6459976	Colon	19/01/2018 00:00	9.3	#N/A	19/01/2018		8	3421	298857	940	F	BALB/c
14.13716694	Colon	08/01/2018 00:00	3	5	08/01/2018		3	3422	298858	940	F	BALB/c	21.1
148.9114936	Colon	15/01/2018 00:00	7.9	5	15/01/2018		6	3422	298858	940	F	BALB/c	22.5
14.13716694	Colon	08/01/2018 00:00	3	5	08/01/2018		3	3422	298859	940	F	BALB/c	19.5
105.4726799	Colon	15/01/2018 00:00	6.2	5	15/01/2018		5.7	3422	298859	940	F	BALB/c	20.6
14.13716694	Colon	08/01/2018 00:00	3	5	08/01/2018		3	3422	298860	940	F	BALB/c	18.8
411.9125733	Colon	15/01/2018 00:00	9.5	5	15/01/2018		9.1	3422	298860	940	F	BALB/c	19.4
14.13716694	Colon	08/01/2018 00:00	3	5	08/01/2018		3	3422	298861	940	F	BALB/c	19.8
82.36418632	Colon	15/01/2018 00:00	5.6	5	15/01/2018		5.3	3422	298861	940	F	BALB/c	20.7
14.13716694	Colon	08/01/2018 00:00	3	5	08/01/2018		3	3422	298862	940	F	BALB/c	20.1
192.6806841	Colon	15/01/2018 00:00	7.3	5	15/01/2018		7.1	3422	298862	940	F	BALB/c	20.7
82.11703985	Colon	08/01/2018 00:00	5.8	5	08/01/2018		5.2	3422	298863	940	F	BALB/c	19.2
202.1373992	Colon	15/01/2018 00:00	8.6	5	15/01/2018		6.7	3422	298863	940	F	BALB/c	20
14.13716694	Colon	08/01/2018 00:00	3	5	08/01/2018		3	3422	298864	940	F	BALB/c	20.5
178.7220832	Colon	15/01/2018 00:00	8.6	5	15/01/2018		6.3	3422	298864	940	F	BALB/c	20.4
14.13716694	Colon	08/01/2018 00:00	3	5	08/01/2018		3	3422	298865	940	F	BALB/c	20.3
359.4558041	Colon	15/01/2018 00:00	11	5	15/01/2018		7.9	3422	298865	940	F	BALB/c	20
14.13716694	Colon	08/01/2018 00:00	3	5	08/01/2018		3	3422	298866	940	F	BALB/c	21.2
87.78027839	Colon	15/01/2018 00:00	6.2	5	15/01/2018		5.2	3422	298866	940	F	BALB/c	22
0.523598776	Colon	08/01/2018 00:00	1	5	08/01/2018		1	3422	298867	940	F	BALB/c	20.1
449.5619249	Colon	15/01/2018 00:00	10.6	5	15/01/2018		9	3422	298867	940	F	BALB/c	20.8
14.13716694	Colon	08/01/2018 00:00	3	5	08/01/2018		3	3422	298868	940	F	BALB/c	20.2
102.9400301	Colon	15/01/2018 00:00	8.9	5	15/01/2018		4.7	3422	298868	940	F	BALB/c	21.3
80.3509428	Colon	08/01/2018 00:00	5.9	5	08/01/2018		5.1	3422	298869	940	F	BALB/c	19.2
253.3883003	Colon	15/01/2018 00:00	9.6	5	15/01/2018		7.1	3422	298869	940	F	BALB/c	20.1
14.13716694	Colon	08/01/2018 00:00	3	5	08/01/2018		3	3422	298870	940	F	BALB/c	18.8
197.9596018	Colon	15/01/2018 00:00	7.5	5	15/01/2018		7.1	3422	298870	940	F	BALB/c	20.5
14.13716694	Colon	08/01/2018 00:00	3	5	08/01/2018		3	3422	298871	940	F	BALB/c	20
303.538056	Colon	15/01/2018 00:00	11.5	5	15/01/2018		7.1	3422	298871	940	F	BALB/c	21.1
14.13716694	Colon	08/01/2018 00:00	3	5	08/01/2018		3	3422	298872	940	F	BALB/c	20.1
247.7669364	Colon	15/01/2018 00:00	11.2	5	15/01/2018		6.5	3422	298872	940	F	BALB/c	21.4
14.13716694	Colon	08/01/2018 00:00	3	5	08/01/2018		3	3422	298873	940	F	BALB/c	19.8
0.523598776	Colon	15/01/2018 00:00	1	5	15/01/2018		1	3422	298873	940	F	BALB/c	19.8
14.13716694	Colon	08/01/2018 00:00	3	5	08/01/2018		3	3422	298874	940	F	BALB/c	17.7
163.9911329	Colon	15/01/2018 00:00	8.7	5	15/01/2018		6	3422	298874	940	F	BALB/c	18.6
14.13716694	Colon	08/01/2018 00:00	3	5	08/01/2018		3	3422	298875	940	F	BALB/c	20.5
139.7249613	Colon	15/01/2018 00:00	9.5	5	15/01/2018		5.3	3422	298875	940	F	BALB/c	21.2
14.13716694	Colon	08/01/2018 00:00	3	5	08/01/2018		3	3422	298876	940	F	BALB/c	20.6
107.3676047	Colon	15/01/2018 00:00	7.3	5	15/01/2018		5.3	3422	298876	940	F	BALB/c	21.4
14.13716694	Colon	08/01/2018 00:00	3	5	08/01/2018		3	3422	298877	940	F	BALB/c	19.3
303.3600462	Colon	15/01/2018 00:00	10.3	5	15/01/2018		7.5	3422	298877	940	F	BALB/c	20.4
14.13716694	Colon	08/01/2018 00:00	3	5	08/01/2018		3	3422	298878	940	F	BALB/c	18.2
316.6505267	Colon	15/01/2018 00:00	10.2	5	15/01/2018		7.7	3422	298878	940	F	BALB/c	19.7
14.13716694	Colon	08/01/2018 00:00	3	5	08/01/2018		3	3422	298879	940	F	BALB/c	18
237.3939207	Colon	15/01/2018 00:00	10.1	5	15/01/2018		6.7	3422	298879	940	F	BALB/c	19.1
14.13716694	Colon	08/01/2018 00:00	3	5	08/01/2018		3	3422	298880	940	F	BALB/c	19.1
184.7445009	Colon	15/01/2018 00:00	8.1	5	15/01/2018		6.6	3422	298880	940	F	BALB/c	20.6
14.13716694	Colon	08/01/2018 00:00	3	5	08/01/2018		3	3422	298881	940	F	BALB/c	20.9
165.0425089	Colon	15/01/2018 00:00	8.2	5	15/01/2018		6.2	3422	298881	940	F	BALB/c	20.6
14.13716694	Colon	08/01/2018 00:00	3	5	08/01/2018		3	3422	298882	940	F	BALB/c	19.6
87.78027839	Colon	15/01/2018 00:00	6.2	5	15/01/2018		5.2	3422	298882	940	F	BALB/c	20.2
0.523598776	Colon	08/01/2018 00:00	1	5	08/01/2018		1	3422	298883	940	F	BALB/c	21
245.044227	Colon	15/01/2018 00:00	13	5	15/01/2018		6	3422	298883	940	F	BALB/c	21.4
14.13716694	Colon	08/01/2018 00:00	3	5	08/01/2018		3	3422	298884	940	F	BALB/c	19.4
111.656391	Colon	15/01/2018 00:00	6.8	5	15/01/2018		5.6	3422	298884	940	F	BALB/c	21.2
14.13716694	Colon	08/01/2018 00:00	3	5	08/01/2018		3	3422	298885	940	F	BALB/c	19.1
184.440824	Colon	15/01/2018 00:00	8.6	5	15/01/2018		6.4	3422	298885	940	F	BALB/c	20.6
14.13716694	Colon	08/01/2018 00:00	3	5	08/01/2018		3	3422	298886	940	F	BALB/c	19.4
122.5221135	Colon	15/01/2018 00:00	6.5	5	15/01/2018		6	3422	298886	940	F	BALB/c	20.7
14.13716694	Colon	08/01/2018 00:00	3	5	08/01/2018		3	3422	298887	940	F	BALB/c	18.5
229.7289684	Colon	15/01/2018 00:00	7.8	5	15/01/2018		7.5	3422	298887	940	F	BALB/c	19.3
14.13716694	Colon	08/01/2018 00:00	3	5	08/01/2018		3	3422	298888	940	F	BALB/c	19.3
211.3663676	Colon	15/01/2018 00:00	12	5	15/01/2018		5.8	3422	298888	940	F	BALB/c	20.3
14.13716694	Colon	08/01/2018 00:00	3	5	08/01/2018		3	3422	298889	940	F	BALB/c	19
94.24777711	Colon	12/01/2018 00:00	7.2	5	12/01/2018		5	3422	298889	940	F	BALB/c	19.6
217.9008787	Colon	15/01/2018 00:00	9	5	15/01/2018		6.8	3422	298889	940	F	BALB/c	20
14.13716694	Colon	08/01/2018 00:00	3	5	08/01/2018		3	3422	298890	940	F	BALB/c	19.8
303.9035497	Colon	15/01/2018 00:00	9.3	5	15/01/2018		7.9	3422	298890	940	F	BALB/c	19.6
0.523598776	Colon	08/01/2018 00:00	1	5	08/01/2018		1	3422	298891	940	F	BALB/c	20
125.1270189	Colon	15/01/2018 00:00	7.9	5	15/01/2018		5.5	3422	298891	940	F	BALB/c	20.7
14.13716694	Colon	08/01/2018 00:00	3	5	08/01/2018		3	3422	298892	940	F	BALB/c	19
181.1929251	Colon	15/01/2018 00:00	9.3	5	15/01/2018		6.1	3422	298892	940	F	BALB/c	19.5
14.13716694	Colon	08/01/2018 00:00	3	5	08/01/2018		3	3422	298893	940	F	BALB/c	20
112.3035734	Colon	15/01/2018 00:00	11.6	5	15/01/2018		4.3	3422	298893	940	F	BALB/c	19.9
14.13716694	Colon	08/01/2018 00:00	3	5	08/01/2018		3	3422	298894	940	F	BALB/c	19.2
87.02839985	Colon	15/01/2018 00:00	5.7	5	15/01/2018		5.4	3422	298894	940	F	BALB/c	19.9
14.13716694	Colon	08/01/2018 00:00	3	5	08/01/2018		3	3422	298895	940	F	BALB/c	20.3
326.8638635	Colon	15/01/2018 00:00	11.4	5	15/01/2018		7.4	3422	298895	940	F	BALB/c	21
14.13716694	Colon	08/01/2018 00:00	3	5	08/01/2018		3	3422	298896	940	F	BALB/c	20.6
259.1813995	Colon	15/01/2018 00:00	8.8	5	15/01/2018		7.5	3422	298896	940	F	BALB/c	22
14.13716694	Colon	08/01/2018 00:00	3	5	08/01/2018		3	3422	298897	940	F	BALB/c	21.8
89.88410275	Colon	12/01/2018 00:00	6.6	5	12/01/2018		5.1	3422	298897	940	F	BALB/c	22
190.0412127	Colon	15/01/2018 00:00	7.2	5	15/01/2018		7.1	3422	298897	940	F	BALB/c	22.6
14.13716694	Colon	08/01/2018 00:00	3	5	08/01/2018		3	3422	298898	940	F	BALB/c	20.8
157.0665406	Colon	15/01/2018 00:00	7.1	5	15/01/2018		6.5	3422	298898	940	F	BALB/c	23
14.13716694	Colon	08/01/2018 00:00	3	5	08/01/2018		3	3422	298899	940	F	BALB/c	20.1
211.7182061	Colon	15/01/2018 00:00	7.8	5	15/01/2018		7.2	3422	298899	940	F	BALB/c	20
14.13716694	Colon	08/01/2018 00:00	3	5	08/01/2018		3	3422	298900	940	F	BALB/c	20
85.65238776	Colon	12/01/2018 00:00	7.1	5	12/01/2018		4.8	3422	298900	940	F	BALB/c	21.6
116.0378689	Colon	15/01/2018 00:00	7.6	5	15/01/2018		5.4	3422	298900	940	F	BALB/c	21.1
14.13716694	Colon	08/01/2018 00:00	3	5	08/01/2018		3	3422	298901	940	F	BALB/c	21.9
497.6910655	Colon	15/01/2018 00:00	12	5	15/01/2018		8.9	3422	298901	940	F	BALB/c	23
81.15780772	Colon	08/01/2018 00:00	6.2	5	08/01/2018		5	3422	298902	940	F	BALB/c	19.4
210.6375114	Colon	15/01/2018 00:00	8.7	5	15/01/2018		6.8	3422	298902	940	F	BALB/c	20.2
14.13716694	Colon	08/01/2018 00:00	3	5	08/01/2018		3	3422	298903	940	F	BALB/c	20.2
107.4696893	Colon	15/01/2018 00:00	9.7	5	15/01/2018		4.6	3422	298903	940	F	BALB/c	22.6
14.13716694	Colon	08/01/2018 00:00	3	5	08/01/2018		3	3422	298904	940	F	BALB/c	18.7
200.1194569	Colon	15/01/2018 00:00	7.8	5	15/01/2018		7	3422	298904	940	F	BALB/c	20.1
14.13716694	Colon	08/01/2018 00:00	3	5	08/01/2018		3	3422	298905	940	F	BALB/c	20.2
303.9035497	Colon	15/01/2018 00:00	9.3	5	15/01/2018		7.9	3422	298905	940	F	BALB/c	21.2
14.13716694	Colon	08/01/2018 00:00	3	5	08/01/2018		3	3422	298906	940	F	BALB/c	18.7
140.2736801	Colon	15/01/2018 00:00	10.3	5	15/01/2018		5.1	3422	298906	940	F	BALB/c	21.6
0.523598776	Colon	08/01/2018 00:00	1	5	08/01/2018		1	3422	298907	940	F	BALB/c	19.6
330.0457962	Colon	15/01/2018 00:00	10.1	5	15/01/2018		7.9	3422	298907	940	F	BALB/c	20.3
14.13716694	Colon	08/01/2018 00:00	3	5	08/01/2018		3	3422	298908	940	F	BALB/c	19.6
397.2151211	Colon	15/01/2018 00:00	10.5	5	15/01/2018		8.5	3422	298908	940	F	BALB/c	21.8
14.13716694	Colon	08/01/2018 00:00	3	5	08/01/2018		3	3422	298909	940	F	BALB/c	18
361.9114801	Colon	15/01/2018 00:00	10.8	5	15/01/2018		8	3422	298909	940	F	BALB/c	20.1
90.08203239	Colon	08/01/2018 00:00	5.9	5	08/01/2018		5.4	3422	298910	940	F	BALB/c	21.2
316.6505267	Colon	15/01/2018 00:00	10.2	5	15/01/2018		7.7	3422	298910	940	F	BALB/c	22.4
14.13716694	Colon	08/01/2018 00:00	3	5	08/01/2018		3	3422	298911	940	F	BALB/c	20.7
295.3243833	Colon	15/01/2018 00:00	10.3	5	15/01/2018		7.4	3422	298911	940	F	BALB/c	21
14.13716694	Colon	08/01/2018 00:00	3	5	08/01/2018		3	3422	298912	940	F	BALB/c	18.5
347.6946966	Colon	15/01/2018 00:00	11.2	5	15/01/2018		7.7	3422	298912	940	F	BALB/c	18.7
14.13716694	Colon	08/01/2018 00:00	3	5	08/01/2018		3	3422	298913	940	F	BALB/c	19.2
486.7243408	Colon	15/01/2018 00:00	10.3	5	15/01/2018		9.5	3422	298913	940	F	BALB/c	20.3
14.13716694	Colon	08/01/2018 00:00	3	5	08/01/2018		3	3422	298914	940	F	BALB/c	20.1
483.4910932	Colon	15/01/2018 00:00	11.4	5	15/01/2018		9	3422	298914	940	F	BALB/c	20.6
14.13716694	Colon	08/01/2018 00:00	3	5	08/01/2018		3	3422	298915	940	F	BALB/c	20.1
135.6267492	Colon	15/01/2018 00:00	7.7	5	15/01/2018		5.8	3422	298915	940	F	BALB/c	20.8
14.13716694	Colon	08/01/2018 00:00	3	5	08/01/2018		3	3422	298916	940	F	BALB/c	21.2
393.3106544	Colon	15/01/2018 00:00	9.7	5	15/01/2018		8.8	3422	298916	940	F	BALB/c	21.6
14.13716694	Colon	08/01/2018 00:00	3	5	08/01/2018		3	3422	298917	940	F	BALB/c	20.1
203.6600433	Colon	15/01/2018 00:00	9.8	5	15/01/2018		6.3	3422	298917	940	F	BALB/c	20.6
14.13716694	Colon	08/01/2018 00:00	3	5	08/01/2018		3	3422	298918	940	F	BALB/c	20.9
153.7841133	Colon	15/01/2018 00:00	7.4	5	15/01/2018		6.3	3422	298918	940	F	BALB/c	20.8
14.13716694	Colon	08/01/2018 00:00	3	5	08/01/2018		3	3422	298919	940	F	BALB/c	21
714.1720407	Colon	15/01/2018 00:00	14.8	5	15/01/2018		9.6	3422	298919	940	F	BALB/c	21.5
14.13716694	Colon	08/01/2018 00:00	3	5	08/01/2018		3	3422	298920	940	F	BALB/c	22.8
867.5801331	Colon	15/01/2018 00:00	11.9	5	15/01/2018		11.8	3422	298920	940	F	BALB/c	24.2
14.13716694	Colon	08/01/2018 00:00	3	5	08/01/2018		3	3422	298921	940	F	BALB/c	21.6
433.7241241	Colon	15/01/2018 00:00	11.2	5	15/01/2018		8.6	3422	298921	940	F	BALB/c	22.3
14.13716694	Colon	08/01/2018 00:00	3	5	08/01/2018		3	3422	298922	940	F	BALB/c	21.4
156.9916623	Colon	15/01/2018 00:00	7.8	5	15/01/2018		6.2	3422	298922	940	F	BALB/c	21.6
0.523598776	Colon	08/01/2018 00:00	1	5	08/01/2018		1	3422	298923	940	F	BALB/c	20.2
63.93770107	Colon	15/01/2018 00:00	5.3	5	15/01/2018		4.8	3422	298923	940	F	BALB/c	20.8
0.523598776	Colon	08/01/2018 00:00	1	5	08/01/2018		1	3422	298924	940	F	BALB/c	19.8
173.9321752	Colon	15/01/2018 00:00	7.4	5	15/01/2018		6.7	3422	298924	940	F	BALB/c	20.8
14.13716694	Colon	08/01/2018 00:00	3	5	08/01/2018		3	3422	298925	940	F	BALB/c	20
164.5304339	Colon	15/01/2018 00:00	7	5	15/01/2018		6.7	3422	298925	940	F	BALB/c	20.7
14.13716694	Colon	08/01/2018 00:00	3	5	08/01/2018		3	3422	298926	940	F	BALB/c	20.2
116.1923377	Colon	15/01/2018 00:00	7.9	5	15/01/2018		5.3	3422	298926	940	F	BALB/c	23.1
14.13716694	Colon	08/01/2018 00:00	3	5	08/01/2018		3	3422	298927	940	F	BALB/c	19.9
121.8435438	Colon	15/01/2018 00:00	10.1	5	15/01/2018		4.8	3422	298927	940	F	BALB/c	20.4
14.13716694	Colon	08/01/2018 00:00	3	5	08/01/2018		3	3422	298928	940	F	BALB/c	20.7
143.2566232	Colon	15/01/2018 00:00	7.6	5	15/01/2018		6	3422	298928	940	F	BALB/c	21.3
14.13716694	Colon	08/01/2018 00:00	3	5	08/01/2018		3	3422	298929	940	F	BALB/c	21.2
319.4858723	Colon	15/01/2018 00:00	9.3	5	15/01/2018		8.1	3422	298929	940	F	BALB/c	22.1
14.13716694	Colon	08/01/2018 00:00	3	5	08/01/2018		3	3422	298930	940	F	BALB/c	19.4
243.73523	Colon	15/01/2018 00:00	9.5	5	15/01/2018		7	3422	298930	940	F	BALB/c	20.7
0.523598776	Colon	08/01/2018 00:00	1	5	08/01/2018		1	3422	298931	940	F	BALB/c	21.3
98.54286465	Colon	15/01/2018 00:00	6.7	5	15/01/2018		5.3	3422	298931	940	F	BALB/c	22.3
96.61706256	Colon	08/01/2018 00:00	6.1	5	08/01/2018		5.5	3422	298932	940	F	BALB/c	20.7
210.6375114	Colon	15/01/2018 00:00	8.7	5	15/01/2018		6.8	3422	298932	940	F	BALB/c	21.5
14.13716694	Colon	08/01/2018 00:00	3	5	08/01/2018		3	3422	298933	940	F	BALB/c	20.4
543.4300792	Colon	15/01/2018 00:00	11.5	5	15/01/2018		9.5	3422	298933	940	F	BALB/c	22.1
14.13716694	Colon	08/01/2018 00:00	3	5	08/01/2018		3	3422	298934	940	F	BALB/c	20.5
517.9502218	Colon	15/01/2018 00:00	10.3	5	15/01/2018		9.8	3422	298934	940	F	BALB/c	21.2
0.523598776	Colon	08/01/2018 00:00	1	5	08/01/2018		1	3422	298935	940	F	BALB/c	20
182.2961551	Colon	15/01/2018 00:00	8.5	5	15/01/2018		6.4	3422	298935	940	F	BALB/c	20.2
0.523598776	Colon	08/01/2018 00:00	1	5	08/01/2018		1	3422	298936	940	F	BALB/c	18.6
269.39157	Colon	15/01/2018 00:00	10.5	5	15/01/2018		7	3422	298936	940	F	BALB/c	19.5
14.13716694	Colon	08/01/2018 00:00	3	5	08/01/2018		3	3422	298937	940	F	BALB/c	18.8
178.7220832	Colon	15/01/2018 00:00	8.6	5	15/01/2018		6.3	3422	298937	940	F	BALB/c	20.1
118.4720808	Colon	08/01/2018 00:00	6.5	5	08/01/2018		5.9	3422	298938	940	F	BALB/c	20
412.3471113	Colon	15/01/2018 00:00	10.9	5	15/01/2018		8.5	3422	298938	940	F	BALB/c	21
14.13716694	Colon	08/01/2018 00:00	3	5	08/01/2018		3	3422	298939	940	F	BALB/c	18.8
154.4155626	Colon	15/01/2018 00:00	7.2	5	15/01/2018		6.4	3422	298939	940	F	BALB/c	19.8
14.13716694	Colon	08/01/2018 00:00	3	5	08/01/2018		3	3422	298940	940	F	BALB/c	19.4
240.8470545	Colon	15/01/2018 00:00	8.4	5	15/01/2018		7.4	3422	298940	940	F	BALB/c	20.2
14.13716694	Colon	08/01/2018 00:00	3	5	08/01/2018		3	3422	298941	940	F	BALB/c	18.8
178.0068379	Colon	15/01/2018 00:00	8.3	5	15/01/2018		6.4	3422	298941	940	F	BALB/c	20.3
14.13716694	Colon	08/01/2018 00:00	3	5	08/01/2018		3	3422	298942	940	F	BALB/c	20.4
170.4094167	Colon	15/01/2018 00:00	8.2	5	15/01/2018		6.3	3422	298942	940	F	BALB/c	21.9
14.13716694	Colon	08/01/2018 00:00	3	5	08/01/2018		3	3422	298943	940	F	BALB/c	21
599.9248491	Colon	15/01/2018 00:00	10.8	5	15/01/2018		10.3	3422	298943	940	F	BALB/c	22
14.13716694	Colon	08/01/2018 00:00	3	5	08/01/2018		3	3422	298944	940	F	BALB/c	19
238.5647034	Colon	15/01/2018 00:00	8.1	5	15/01/2018		7.5	3422	298944	940	F	BALB/c	19.2
14.13716694	Colon	08/01/2018 00:00	3	5	08/01/2018		3	3422	298945	940	F	BALB/c	22.7
665.6909171	Colon	15/01/2018 00:00	10.9	5	15/01/2018		10.8	3422	298945	940	F	BALB/c	24.6
14.13716694	Colon	08/01/2018 00:00	3	5	08/01/2018		3	3422	298946	940	F	BALB/c	21.8
761.8906719	Colon	15/01/2018 00:00	11.6	5	15/01/2018		11.2	3422	298946	940	F	BALB/c	22.9
14.13716694	Colon	08/01/2018 00:00	3	5	08/01/2018		3	3422	298947	940	F	BALB/c	18.7
228.004206	Colon	15/01/2018 00:00	8.4	5	15/01/2018		7.2	3422	298947	940	F	BALB/c	19.4
14.13716694	Colon	08/01/2018 00:00	3	5	08/01/2018		3	3422	298948	940	F	BALB/c	20.4
339.8951545	Colon	15/01/2018 00:00	9.2	5	15/01/2018		8.4	3422	298948	940	F	BALB/c	20.8
14.13716694	Colon	08/01/2018 00:00	3	5	08/01/2018		3	3422	298949	940	F	BALB/c	20.2
90.28151586	Colon	15/01/2018 00:00	5.7	5	15/01/2018		5.5	3422	298949	940	F	BALB/c	21.9
14.13716694	Colon	08/01/2018 00:00	3	5	08/01/2018		3	3422	298950	940	F	BALB/c	21.5
527.139844	Colon	15/01/2018 00:00	10.7	5	15/01/2018		9.7	3422	298950	940	F	BALB/c	23.2
14.13716694	Colon	08/01/2018 00:00	3	5	08/01/2018		3	3422	298951	940	F	BALB/c	18.1
128.294796	Colon	15/01/2018 00:00	8.1	5	15/01/2018		5.5	3422	298951	940	F	BALB/c	19.2
14.13716694	Colon	08/01/2018 00:00	3	5	08/01/2018		3	3422	298952	940	F	BALB/c	20.5
156.5602315	Colon	15/01/2018 00:00	7.3	5	15/01/2018		6.4	3422	298952	940	F	BALB/c	21.1
14.13716694	Colon	08/01/2018 00:00	3	5	08/01/2018		3	3422	298953	940	F	BALB/c	19.8
57.78017266	Colon	15/01/2018 00:00	5.7	5	15/01/2018		4.4	3422	298953	940	F	BALB/c	20.2
14.13716694	Colon	08/01/2018 00:00	3	5	08/01/2018		3	3422	298954	940	F	BALB/c	20.3
416.5835293	Colon	15/01/2018 00:00	9.4	5	15/01/2018		9.2	3422	298954	940	F	BALB/c	22
14.13716694	Colon	08/01/2018 00:00	3	5	08/01/2018		3	3422	298955	940	F	BALB/c	17
132.8390937	Colon	15/01/2018 00:00	6.6	5	15/01/2018		6.2	3422	298955	940	F	BALB/c	18
14.13716694	Colon	08/01/2018 00:00	3	5	08/01/2018		3	3422	298956	940	F	BALB/c	20.8
136.0937846	Colon	15/01/2018 00:00	8	5	15/01/2018		5.7	3422	298956	940	F	BALB/c	22.1
14.13716694	Colon	08/01/2018 00:00	3	5	08/01/2018		3	3422	298957	940	F	BALB/c	20.4
347.5386929	Colon	15/01/2018 00:00	11.8	5	15/01/2018		7.5	3422	298957	940	F	BALB/c	22.1
14.13716694	Colon	08/01/2018 00:00	3	5	08/01/2018		3	3422	298958	940	F	BALB/c	20.2
232.6412081	Colon	15/01/2018 00:00	10.2	5	15/01/2018		6.6	3422	298958	940	F	BALB/c	21.6
14.13716694	Colon	08/01/2018 00:00	3	5	08/01/2018		3	3422	298959	940	F	BALB/c	20.8
187.2912869	Colon	15/01/2018 00:00	7.3	5	15/01/2018		7	3422	298959	940	F	BALB/c	21.4
0.523598776	Colon	08/01/2018 00:00	1	5	08/01/2018		1	3422	298960	940	F	BALB/c	20.2
57.25552712	Colon	15/01/2018 00:00	5.4	5	15/01/2018		4.5	3422	298960	940	F	BALB/c	20.5
14.13716694	Colon	08/01/2018 00:00	3	5	08/01/2018		3	3422	298961	940	F	BALB/c	19.4
167.7610405	Colon	15/01/2018 00:00	8.9	5	15/01/2018		6	3422	298961	940	F	BALB/c	19.6
14.13716694	Colon	08/01/2018 00:00	3	5	08/01/2018		3	3422	298962	940	F	BALB/c	20.2
320.2424499	Colon	15/01/2018 00:00	9.8	5	15/01/2018		7.9	3422	298962	940	F	BALB/c	21.9
0.523598776	Colon	08/01/2018 00:00	1	5	08/01/2018		1	3422	298963	940	F	BALB/c	21.4
122.7435957	Colon	15/01/2018 00:00	6.3	5	15/01/2018		6.1	3422	298963	940	F	BALB/c	23.8
14.13716694	Colon	08/01/2018 00:00	3	5	08/01/2018		3	3422	298964	940	F	BALB/c	21.4
271.4335909	Colon	15/01/2018 00:00	10	5	15/01/2018		7.2	3422	298964	940	F	BALB/c	23.6
0.523598776	Colon	08/01/2018 00:00	1	5	08/01/2018		1	3422	298965	940	F	BALB/c	19.2
111.656391	Colon	15/01/2018 00:00	6.8	5	15/01/2018		5.6	3422	298965	940	F	BALB/c	19.4
14.13716694	Colon	08/01/2018 00:00	3	5	08/01/2018		3	3422	298966	940	F	BALB/c	19.7
307.3372698	Colon	15/01/2018 00:00	9.9	5	15/01/2018		7.7	3422	298966	940	F	BALB/c	20
14.13716694	Colon	08/01/2018 00:00	3	5	08/01/2018		3	3422	298967	940	F	BALB/c	18.5
63.61462808	Colon	15/01/2018 00:00	5.5	5	15/01/2018		4.7	3422	298967	940	F	BALB/c	18.5
14.13716694	Colon	08/01/2018 00:00	3	5	08/01/2018		3	3422	298968	940	F	BALB/c	19.9
104.7700143	Colon	15/01/2018 00:00	7.4	5	15/01/2018		5.2	3422	298968	940	F	BALB/c	20.1
14.13716694	Colon	08/01/2018 00:00	3	5	08/01/2018		3	3422	298969	940	F	BALB/c	20
205.2967803	Colon	15/01/2018 00:00	10.2	5	15/01/2018		6.2	3422	298969	940	F	BALB/c	20.4
0.523598776	Colon	08/01/2018 00:00	1	5	08/01/2018		1	3422	298970	940	F	BALB/c	20.4
69.39777609	Colon	15/01/2018 00:00	6	5	15/01/2018		4.7	3422	298970	940	F	BALB/c	20.7
0.523598776	Colon	08/01/2018 00:00	1	5	08/01/2018		1	3422	298971	940	F	BALB/c	21.4
86.36446876	Colon	15/01/2018 00:00	6.1	5	15/01/2018		5.2	3422	298971	940	F	BALB/c	21.5
0.523598776	Colon	08/01/2018 00:00	1	5	08/01/2018		1	3422	298972	940	F	BALB/c	21.8
112.4559255	Colon	15/01/2018 00:00	7.1	5	15/01/2018		5.5	3422	298972	940	F	BALB/c	21.7
14.13716694	Colon	08/01/2018 00:00	3	5	08/01/2018		3	3422	298973	940	F	BALB/c	20.5
165.1388659	Colon	15/01/2018 00:00	7.7	5	15/01/2018		6.4	3422	298973	940	F	BALB/c	20
0.523598776	Colon	08/01/2018 00:00	1	5	08/01/2018		1	3422	298974	940	F	BALB/c	20.6
42.59790669	Colon	15/01/2018 00:00	4.4	5	15/01/2018		4.3	3422	298974	940	F	BALB/c	19.6
14.13716694	Colon	08/01/2018 00:00	3	5	08/01/2018		3	3422	298975	940	F	BALB/c	20.5
191.9497409	Colon	15/01/2018 00:00	7.7	5	15/01/2018		6.9	3422	298975	940	F	BALB/c	21.5
14.13716694	Colon	08/01/2018 00:00	3	5	08/01/2018		3	3422	298976	940	F	BALB/c	17.6
165.6064336	Colon	15/01/2018 00:00	8.5	5	15/01/2018		6.1	3422	298976	940	F	BALB/c	18.3
14.13716694	Colon	08/01/2018 00:00	3	5	08/01/2018		3	3422	298977	940	F	BALB/c	21
312.1957812	Colon	15/01/2018 00:00	10.6	5	15/01/2018		7.5	3422	298977	940	F	BALB/c	20.9
14.13716694	Colon	08/01/2018 00:00	3	5	08/01/2018		3	3422	298978	940	F	BALB/c	21.6
179.1885994	Colon	15/01/2018 00:00	8.1	5	15/01/2018		6.5	3422	298978	940	F	BALB/c	22.3
14.13716694	Colon	08/01/2018 00:00	3	5	08/01/2018		3	3422	298979	940	F	BALB/c	19.7
110.0143791	Colon	15/01/2018 00:00	6.7	5	15/01/2018		5.6	3422	298979	940	F	BALB/c	19.4
14.13716694	Colon	08/01/2018 00:00	3	5	08/01/2018		3	3422	298980	940	F	BALB/c	19
116.5824034	Colon	15/01/2018 00:00	7.1	5	15/01/2018		5.6	3422	298980	940	F	BALB/c	19.8
14.13716694	Colon	08/01/2018 00:00	3	5	08/01/2018		3	3422	298981	940	F	BALB/c	19.6
340.8565303	Colon	15/01/2018 00:00	10.7	5	15/01/2018		7.8	3422	298981	940	F	BALB/c	20.5
14.13716694	Colon	08/01/2018 00:00	3	5	08/01/2018		3	3422	298982	940	F	BALB/c	20.2
130.0619377	Colon	15/01/2018 00:00	6.9	5	15/01/2018		6	3422	298982	940	F	BALB/c	21.2
14.13716694	Colon	08/01/2018 00:00	3	5	08/01/2018		3	3422	298983	940	F	BALB/c	19.5
178.6330403	Colon	15/01/2018 00:00	7.6	5	15/01/2018		6.7	3422	298983	940	F	BALB/c	20.3
14.13716694	Colon	08/01/2018 00:00	3	5	08/01/2018		3	3422	298984	940	F	BALB/c	20.8
171.5728519	Colon	15/01/2018 00:00	8	5	15/01/2018		6.4	3422	298984	940	F	BALB/c	22
14.13716694	Colon	08/01/2018 00:00	3	5	08/01/2018		3	3422	298985	940	F	BALB/c	19.9
252.3159787	Colon	15/01/2018 00:00	8.8	5	15/01/2018		7.4	3422	298985	940	F	BALB/c	20
14.13716694	Colon	08/01/2018 00:00	3	5	08/01/2018		3	3422	298986	940	F	BALB/c	19.5
302.9940452	Colon	15/01/2018 00:00	8.4	5	15/01/2018		8.3	3422	298986	940	F	BALB/c	20
0.523598776	Colon	08/01/2018 00:00	1	5	08/01/2018		1	3422	298987	940	F	BALB/c	20.9
124.0536379	Colon	15/01/2018 00:00	11.7	5	15/01/2018		4.5	3422	298987	940	F	BALB/c	21.9
14.13716694	Colon	08/01/2018 00:00	3	5	08/01/2018		3	3422	298988	940	F	BALB/c	19.7
62.55696473	Colon	15/01/2018 00:00	5.9	5	15/01/2018		4.5	3422	298988	940	F	BALB/c	21.9
14.13716694	Colon	08/01/2018 00:00	3	5	08/01/2018		3	3422	298989	940	F	BALB/c	19.6
220.6445338	Colon	15/01/2018 00:00	8.6	5	15/01/2018		7	3422	298989	940	F	BALB/c	20.4
14.13716694	Colon	08/01/2018 00:00	3	5	08/01/2018		3	3422	298990	940	F	BALB/c	18.7
110.9673464	Colon	15/01/2018 00:00	6.3	5	15/01/2018		5.8	3422	298990	940	F	BALB/c	20.1
1188.366047	Colon	17/01/2018 00:00	16.3	14	17/01/2018		11.8	3423	298991	941	F	BALB/c
1844.711841	Colon	19/01/2018 00:00	18.5	14	19/01/2018	0.994	13.8	3423	298991	941	F	BALB/c
363.15555	Colon	17/01/2018 00:00	11.4	14	17/01/2018		7.8	3423	298992	941	F	BALB/c
871.6741737	Colon	22/01/2018 00:00	15.1	14	22/01/2018		10.5	3423	298992	941	F	BALB/c
1629.282331	Colon	17/01/2018 00:00	14.8	14	17/01/2018		14.5	3423	298993	941	F	BALB/c
1725.054781	Colon	19/01/2018 00:00	17.3	14	19/01/2018	0.79	13.8	3423	298993	941	F	BALB/c
1090.291813	Colon	17/01/2018 00:00	16.6	14	17/01/2018		11.2	3423	298994	941	F	BALB/c
2854.267703	Colon	19/01/2018 00:00	17.8	14	19/01/2018	1.187	17.5	3423	298994	941	F	BALB/c
1659.097989	Colon	17/01/2018 00:00	16.4	14	17/01/2018		13.9	3423	298995	941	F	BALB/c
2069.145928	Colon	19/01/2018 00:00	17.8	14	19/01/2018	1.147	14.9	3423	298995	941	F	BALB/c
1673.509484	Colon	19/01/2018 00:00	17.8	14	19/01/2018	1.022	13.4	3423	298996	941	F	BALB/c
728.9925005	Colon	17/01/2018 00:00	11.3	14	17/01/2018		11.1	3423	298997	941	F	BALB/c
1777.373934	Colon	22/01/2018 00:00	16.6	14	22/01/2018	1.167	14.3	3423	298997	941	F	BALB/c
1280.84137	Colon	17/01/2018 00:00	14.7	14	17/01/2018		12.9	3423	298998	941	F	BALB/c
1463.027253	Colon	19/01/2018 00:00	17.6	14	19/01/2018	1.06	12.6	3423	298998	941	F	BALB/c
708.8218425	Colon	17/01/2018 00:00	15	14	17/01/2018		9.5	3423	298999	941	F	BALB/c
1596.55734	Colon	22/01/2018 00:00	17.5	14	22/01/2018	1.189	13.2	3423	298999	941	F	BALB/c
364.0184527	Colon	17/01/2018 00:00	9.4	14	17/01/2018		8.6	3423	299000	941	F	BALB/c
768.1005463	Colon	22/01/2018 00:00	14.1	14	22/01/2018		10.2	3423	299000	941	F	BALB/c
1317.178201	Colon	17/01/2018 00:00	16.1	14	17/01/2018		12.5	3423	299001	941	F	BALB/c
1644.342609	Colon	19/01/2018 00:00	18.3	14	19/01/2018	1.132	13.1	3423	299001	941	F	BALB/c
44.25718712	Colon	17/01/2018 00:00	6.9	14	17/01/2018		3.5	3423	299002	941	F	BALB/c
134.4334597	Colon	22/01/2018 00:00	6.9	14	22/01/2018		6.1	3423	299002	941	F	BALB/c
0.523598776	Colon	17/01/2018 00:00	1	14	17/01/2018		1	3423	299003	941	F	BALB/c
0.523598776	Colon	19/01/2018 00:00	1	14	19/01/2018		1	3423	299003	941	F	BALB/c
281.8160708	Colon	17/01/2018 00:00	10.1	14	17/01/2018		7.3	3423	299004	941	F	BALB/c
750.4479451	Colon	22/01/2018 00:00	13	14	22/01/2018		10.5	3423	299004	941	F	BALB/c
225.1642459	Colon	17/01/2018 00:00	9.3	14	17/01/2018		6.8	3423	299005	941	F	BALB/c
753.211455	Colon	22/01/2018 00:00	13.3	14	22/01/2018		10.4	3423	299005	941	F	BALB/c
483.3476518	Colon	17/01/2018 00:00	13.4	14	17/01/2018		8.3	3423	299006	941	F	BALB/c
704.0099971	Colon	22/01/2018 00:00	14	14	22/01/2018		9.8	3423	299006	941	F	BALB/c
1426.338572	Colon	17/01/2018 00:00	15.4	14	17/01/2018		13.3	3423	299007	941	F	BALB/c
1844.711841	Colon	19/01/2018 00:00	18.5	14	19/01/2018	1.038	13.8	3423	299007	941	F	BALB/c
1086.297821	Colon	17/01/2018 00:00	14.9	14	17/01/2018		11.8	3423	299008	941	F	BALB/c
14.13716694	Colon	11/05/2018 00:00	3	4	11/05/2018		3	3424	299010	942	F	BALB/c
33.4485371	Colon	11/05/2018 00:00	4.2	15	11/05/2018		3.9	3424	299010	942	F	BALB/c
59.11221322	Colon	14/05/2018 00:00	4.9	4	14/05/2018		4.8	3424	299010	942	F	BALB/c
94.66247027	Colon	16/05/2018 00:00	6.2	4	16/05/2018		5.4	3424	299010	942	F	BALB/c	18.8
56.19524061	Colon	16/05/2018 00:00	5.3	15	16/05/2018		4.5	3424	299010	942	F	BALB/c
71.71103308	Colon	16/05/2018 00:00	6.2	16	16/05/2018		4.7	3424	299010	942	F	BALB/c
122.5221135	Colon	18/05/2018 00:00	6.5	4	18/05/2018		6	3424	299010	942	F	BALB/c	19.2
60.43638665	Colon	18/05/2018 00:00	5.7	15	18/05/2018		4.5	3424	299010	942	F	BALB/c
118.2244076	Colon	18/05/2018 00:00	7.2	6	18/05/2018		5.6	3424	299010	942	F	BALB/c	18.7
162.1800014	Colon	21/05/2018 00:00	6.9	4	21/05/2018		6.7	3424	299010	942	F	BALB/c	18.9
142.9026615	Colon	21/05/2018 00:00	7.1	16	21/05/2018		6.2	3424	299010	942	F	BALB/c	18.4
159.8295688	Colon	23/05/2018 00:00	6.8	4	23/05/2018	0.047	6.7	3424	299010	942	F	BALB/c	19.3
128.8136704	Colon	23/05/2018 00:00	6.4	15	23/05/2018	0.047	6.2	3424	299010	942	F	BALB/c
50.26548246	Colon	11/05/2018 00:00	6	4	11/05/2018		4	3424	299011	942	F	BALB/c
28.1193473	Colon	11/05/2018 00:00	6.85	15	11/05/2018		2.8	3424	299011	942	F	BALB/c
84.44601724	Colon	14/05/2018 00:00	7	4	14/05/2018		4.8	3424	299011	942	F	BALB/c
126.4344361	Colon	16/05/2018 00:00	7.7	4	16/05/2018		5.6	3424	299011	942	F	BALB/c	18.8
97.15688211	Colon	16/05/2018 00:00	8.4	15	16/05/2018		4.7	3424	299011	942	F	BALB/c
72.96662523	Colon	16/05/2018 00:00	7.9	16	16/05/2018		4.2	3424	299011	942	F	BALB/c
143.9891461	Colon	18/05/2018 00:00	7.9	4	18/05/2018		5.9	3424	299011	942	F	BALB/c	19.1
142.5497667	Colon	18/05/2018 00:00	9	15	18/05/2018		5.5	3424	299011	942	F	BALB/c
103.7479686	Colon	18/05/2018 00:00	8.6	6	18/05/2018		4.8	3424	299011	942	F	BALB/c	18.8
163.9911329	Colon	21/05/2018 00:00	8.7	4	21/05/2018		6	3424	299011	942	F	BALB/c	19.2
191.2077891	Colon	21/05/2018 00:00	9.5	16	21/05/2018		6.2	3424	299011	942	F	BALB/c	18.7
340.097844	Colon	23/05/2018 00:00	9.9	4	23/05/2018	0.164	8.1	3424	299011	942	F	BALB/c	19.2
154.323392	Colon	23/05/2018 00:00	10.9	15	23/05/2018	0.164	5.2	3424	299011	942	F	BALB/c
32.5112958	Colon	11/05/2018 00:00	4.3	4	11/05/2018		3.8	3424	299012	942	F	BALB/c
31.10176682	Colon	11/05/2018 00:00	6.6	15	11/05/2018		3	3424	299012	942	F	BALB/c
83.77580534	Colon	14/05/2018 00:00	6.4	4	14/05/2018		5	3424	299012	942	F	BALB/c
76.68680206	Colon	16/05/2018 00:00	6.1	4	16/05/2018		4.9	3424	299012	942	F	BALB/c	20.4
68.91868884	Colon	16/05/2018 00:00	6.5	15	16/05/2018		4.5	3424	299012	942	F	BALB/c
69.97897535	Colon	16/05/2018 00:00	6.6	16	16/05/2018		4.5	3424	299012	942	F	BALB/c
41.88790205	Colon	18/05/2018 00:00	5	4	18/05/2018		4	3424	299012	942	F	BALB/c	20.1
30.24306452	Colon	18/05/2018 00:00	4	15	18/05/2018		3.8	3424	299012	942	F	BALB/c
42.29159848	Colon	18/05/2018 00:00	5.9	6	18/05/2018		3.7	3424	299012	942	F	BALB/c	20.2
48.4067111	Colon	21/05/2018 00:00	5	4	21/05/2018		4.3	3424	299012	942	F	BALB/c	21
50.96500725	Colon	21/05/2018 00:00	4.6	16	21/05/2018		4.6	3424	299012	942	F	BALB/c	20.8
33.51032164	Colon	23/05/2018 00:00	4	4	23/05/2018	0	4	3424	299012	942	F	BALB/c	20.7
14.13716694	Colon	23/05/2018 00:00	3	15	23/05/2018		3	3424	299012	942	F	BALB/c
0.523598776	Colon	11/05/2018 00:00	1	4	11/05/2018		1	3424	299013	942	F	BALB/c
0.523598776	Colon	14/05/2018 00:00	1	4	14/05/2018		1	3424	299013	942	F	BALB/c
0.523598776	Colon	16/05/2018 00:00	1	4	16/05/2018		1	3424	299013	942	F	BALB/c	18
14.13716694	Colon	16/05/2018 00:00	3	16	16/05/2018		3	3424	299013	942	F	BALB/c
0.523598776	Colon	18/05/2018 00:00	1	4	18/05/2018		1	3424	299013	942	F	BALB/c	17.9
0.523598776	Colon	18/05/2018 00:00	1	6	18/05/2018		1	3424	299013	942	F	BALB/c	17.5
0.523598776	Colon	21/05/2018 00:00	1	4	21/05/2018		1	3424	299013	942	F	BALB/c	17.9
0.523598776	Colon	23/05/2018 00:00	1	4	23/05/2018	0	1	3424	299013	942	F	BALB/c	18
23.5619449	Colon	11/05/2018 00:00	5	4	11/05/2018		3	3424	299014	942	F	BALB/c
36.9953967	Colon	11/05/2018 00:00	6.9	15	11/05/2018		3.2	3424	299014	942	F	BALB/c
52.5619885	Colon	14/05/2018 00:00	6.6	4	14/05/2018		3.9	3424	299014	942	F	BALB/c
85.79846556	Colon	16/05/2018 00:00	6.3	4	16/05/2018		5.1	3424	299014	942	F	BALB/c	18.9
36.28539425	Colon	16/05/2018 00:00	7.7	15	16/05/2018		3	3424	299014	942	F	BALB/c
63.73034366	Colon	16/05/2018 00:00	6.9	16	16/05/2018		4.2	3424	299014	942	F	BALB/c
87.70279242	Colon	18/05/2018 00:00	6.7	4	18/05/2018		5	3424	299014	942	F	BALB/c	19.6
74.23164042	Colon	18/05/2018 00:00	6.7	15	18/05/2018		4.6	3424	299014	942	F	BALB/c
101.3687245	Colon	18/05/2018 00:00	6.4	6	18/05/2018		5.5	3424	299014	942	F	BALB/c	19.2
201.9211705	Colon	21/05/2018 00:00	8.1	4	21/05/2018		6.9	3424	299014	942	F	BALB/c	19.4
134.392614	Colon	21/05/2018 00:00	7.9	16	21/05/2018		5.7	3424	299014	942	F	BALB/c	18.8
188.8474328	Colon	23/05/2018 00:00	7.8	4	23/05/2018	0.091	6.8	3424	299014	942	F	BALB/c	19.5
100.5225786	Colon	23/05/2018 00:00	7.1	15	23/05/2018	0.091	5.2	3424	299014	942	F	BALB/c
36.64353542	Colon	11/05/2018 00:00	5.4	4	11/05/2018		3.6	3424	299015	942	F	BALB/c
66.50122549	Colon	11/05/2018 00:00	7.2	15	11/05/2018		4.2	3424	299015	942	F	BALB/c
60.03583016	Colon	14/05/2018 00:00	6.5	4	14/05/2018		4.2	3424	299015	942	F	BALB/c
109.9306111	Colon	16/05/2018 00:00	7.2	4	16/05/2018		5.4	3424	299015	942	F	BALB/c	19.5
111.2647398	Colon	16/05/2018 00:00	8.5	15	16/05/2018		5	3424	299015	942	F	BALB/c
76.34069946	Colon	16/05/2018 00:00	7.2	16	16/05/2018		4.5	3424	299015	942	F	BALB/c
110.30918	Colon	18/05/2018 00:00	7.5	4	18/05/2018		5.3	3424	299015	942	F	BALB/c	18.9
101.8300222	Colon	18/05/2018 00:00	8.1	15	18/05/2018		4.9	3424	299015	942	F	BALB/c
104.3443413	Colon	18/05/2018 00:00	8.3	6	18/05/2018		4.9	3424	299015	942	F	BALB/c	18.7
137.7981047	Colon	21/05/2018 00:00	8.7	4	21/05/2018		5.5	3424	299015	942	F	BALB/c	19.5
151.0645217	Colon	21/05/2018 00:00	9.2	16	21/05/2018		5.6	3424	299015	942	F	BALB/c	19.1
203.6600433	Colon	23/05/2018 00:00	9.8	4	23/05/2018	0.046	6.3	3424	299015	942	F	BALB/c	19.3
149.7178437	Colon	23/05/2018 00:00	8.5	15	23/05/2018	0.046	5.8	3424	299015	942	F	BALB/c
23.5619449	Colon	11/05/2018 00:00	5	4	11/05/2018		3	3424	299016	942	F	BALB/c
39.35787197	Colon	11/05/2018 00:00	5.8	15	11/05/2018		3.6	3424	299016	942	F	BALB/c
96.00025912	Colon	14/05/2018 00:00	8.3	4	14/05/2018		4.7	3424	299016	942	F	BALB/c
153.1055077	Colon	16/05/2018 00:00	9	4	16/05/2018		5.7	3424	299016	942	F	BALB/c	18.8
134.8266872	Colon	16/05/2018 00:00	10.3	15	16/05/2018		5	3424	299016	942	F	BALB/c
107.4696893	Colon	16/05/2018 00:00	9.7	16	16/05/2018		4.6	3424	299016	942	F	BALB/c
182.2647397	Colon	18/05/2018 00:00	10	4	18/05/2018		5.9	3424	299016	942	F	BALB/c	19.2
116.6316273	Colon	18/05/2018 00:00	11	15	18/05/2018		4.5	3424	299016	942	F	BALB/c
133.25904	Colon	18/05/2018 00:00	10.6	6	18/05/2018		4.9	3424	299016	942	F	BALB/c	18.7
221.3984927	Colon	21/05/2018 00:00	11	4	21/05/2018		6.2	3424	299016	942	F	BALB/c	18.9
219.3857714	Colon	21/05/2018 00:00	10.9	16	21/05/2018		6.2	3424	299016	942	F	BALB/c	18.2
273.5866634	Colon	23/05/2018 00:00	11.3	4	23/05/2018	0.218	6.8	3424	299016	942	F	BALB/c	19
333.7617328	Colon	23/05/2018 00:00	14.2	15	23/05/2018	0.218	6.7	3424	299016	942	F	BALB/c
196.1108	Lung	23/10/2017 00:00	8.1	#N/A	23/10/2017		6.8	3425	299017	943	F	SCID
284.8377339	Lung	26/10/2017 00:00	8.5	#N/A	26/10/2017		8	3425	299017	943	F	SCID
352.4008716	Lung	30/10/2017 00:00	9.1	#N/A	30/10/2017		8.6	3425	299017	943	F	SCID
684.0126978	Lung	02/11/2017 00:00	11.2	#N/A	02/11/2017		10.8	3425	299017	943	F	SCID
860.4110141	Lung	06/11/2017 00:00	13.1	#N/A	06/11/2017		11.2	3425	299017	943	F	SCID
1272.128213	Lung	09/11/2017 00:00	14.6	#N/A	09/11/2017		12.9	3425	299017	943	F	SCID
1494.876478	Lung	13/11/2017 00:00	15.9	#N/A	13/11/2017		13.4	3425	299017	943	F	SCID
1915.378839	Lung	14/11/2017 00:00	18.4	#N/A	14/11/2017		14.1	3425	299017	943	F	SCID
191.5868721	Lung	23/10/2017 00:00	8.4	#N/A	23/10/2017		6.6	3425	299018	943	F	SCID
513.1791204	Lung	26/10/2017 00:00	10	#N/A	26/10/2017		9.9	3425	299018	943	F	SCID
605.9670909	Lung	30/10/2017 00:00	10.7	#N/A	30/10/2017		10.4	3425	299018	943	F	SCID
950.0176472	Lung	02/11/2017 00:00	12.6	#N/A	02/11/2017		12	3425	299018	943	F	SCID
1163.771653	Lung	06/11/2017 00:00	14	#N/A	06/11/2017		12.6	3425	299018	943	F	SCID
1639.45893	Lung	09/11/2017 00:00	15.1	#N/A	09/11/2017		14.4	3425	299018	943	F	SCID
1717.351666	Lung	13/11/2017 00:00	15.6	#N/A	13/11/2017		14.5	3425	299018	943	F	SCID
2225.841487	Lung	14/11/2017 00:00	16.4	#N/A	14/11/2017		16.1	3425	299018	943	F	SCID
157.37494	Lung	23/10/2017 00:00	6.9	#N/A	23/10/2017		6.6	3425	299019	943	F	SCID
194.9881816	Lung	26/10/2017 00:00	7.6	#N/A	26/10/2017		7	3425	299019	943	F	SCID
396.3118959	Lung	30/10/2017 00:00	10	#N/A	30/10/2017		8.7	3425	299019	943	F	SCID
695.3831544	Lung	02/11/2017 00:00	11.6	#N/A	02/11/2017		10.7	3425	299019	943	F	SCID
1067.674404	Lung	06/11/2017 00:00	13.7	#N/A	06/11/2017		12.2	3425	299019	943	F	SCID
1259.62374	Lung	09/11/2017 00:00	13.6	#N/A	09/11/2017		13.3	3425	299019	943	F	SCID
1755.286833	Lung	13/11/2017 00:00	15.1	#N/A	13/11/2017		14.9	3425	299019	943	F	SCID
1743.662373	Lung	14/11/2017 00:00	15	#N/A	14/11/2017		14.9	3425	299019	943	F	SCID
159.0043739	Lung	23/10/2017 00:00	7.9	#N/A	23/10/2017		6.2	3425	299020	943	F	SCID
385.7105837	Lung	26/10/2017 00:00	9.3	#N/A	26/10/2017		8.9	3425	299020	943	F	SCID
336.6625318	Lung	30/10/2017 00:00	9.8	#N/A	30/10/2017		8.1	3425	299020	943	F	SCID
585.9593717	Lung	02/11/2017 00:00	12.4	#N/A	02/11/2017		9.5	3425	299020	943	F	SCID
866.9789994	Lung	06/11/2017 00:00	13.2	#N/A	06/11/2017		11.2	3425	299020	943	F	SCID
925.4377615	Lung	09/11/2017 00:00	13.6	#N/A	09/11/2017		11.4	3425	299020	943	F	SCID
1132.380806	Lung	13/11/2017 00:00	13.2	#N/A	13/11/2017		12.8	3425	299020	943	F	SCID
1386.724073	Lung	14/11/2017 00:00	15.2	#N/A	14/11/2017		13.2	3425	299020	943	F	SCID
172.0069173	Lung	23/10/2017 00:00	6.9	#N/A	23/10/2017		6.9	3425	299021	943	F	SCID
140.8899499	Lung	26/10/2017 00:00	7	#N/A	26/10/2017		6.2	3425	299021	943	F	SCID
191.2685514	Lung	30/10/2017 00:00	7.9	#N/A	30/10/2017		6.8	3425	299021	943	F	SCID
398.6680916	Lung	02/11/2017 00:00	9.4	#N/A	02/11/2017		9	3425	299021	943	F	SCID
678.0755276	Lung	06/11/2017 00:00	10.9	#N/A	06/11/2017		10.9	3425	299021	943	F	SCID
904.033081	Lung	09/11/2017 00:00	12.4	#N/A	09/11/2017		11.8	3425	299021	943	F	SCID
1195.068739	Lung	13/11/2017 00:00	13.3	#N/A	13/11/2017		13.1	3425	299021	943	F	SCID
1457.280093	Lung	14/11/2017 00:00	14.2	#N/A	14/11/2017		14	3425	299021	943	F	SCID
153.7841133	Lung	23/10/2017 00:00	7.4	#N/A	23/10/2017		6.3	3425	299022	943	F	SCID
238.8615652	Lung	26/10/2017 00:00	8.8	#N/A	26/10/2017		7.2	3425	299022	943	F	SCID
334.4853862	Lung	30/10/2017 00:00	10.5	#N/A	30/10/2017		7.8	3425	299022	943	F	SCID
423.696122	Lung	02/11/2017 00:00	11.2	#N/A	02/11/2017		8.5	3425	299022	943	F	SCID
541.990228	Lung	06/11/2017 00:00	12.5	#N/A	06/11/2017		9.1	3425	299022	943	F	SCID
665.9171737	Lung	09/11/2017 00:00	13.8	#N/A	09/11/2017		9.6	3425	299022	943	F	SCID
638.5334627	Lung	13/11/2017 00:00	14.1	#N/A	13/11/2017		9.3	3425	299022	943	F	SCID
888.9921591	Lung	14/11/2017 00:00	15.4	#N/A	14/11/2017		10.5	3425	299022	943	F	SCID
174.3206983	Lung	23/10/2017 00:00	7.2	#N/A	23/10/2017		6.8	3425	299023	943	F	SCID
472.547895	Lung	26/10/2017 00:00	10	#N/A	26/10/2017		9.5	3425	299023	943	F	SCID
447.9219669	Lung	30/10/2017 00:00	10.8	#N/A	30/10/2017		8.9	3425	299023	943	F	SCID
737.3459181	Lung	02/11/2017 00:00	12.3	#N/A	02/11/2017		10.7	3425	299023	943	F	SCID
1070.654762	Lung	06/11/2017 00:00	14.2	#N/A	06/11/2017		12	3425	299023	943	F	SCID
1374.778321	Lung	09/11/2017 00:00	15.3	#N/A	09/11/2017		13.1	3425	299023	943	F	SCID
1598.399339	Lung	13/11/2017 00:00	15.8	#N/A	13/11/2017		13.9	3425	299023	943	F	SCID
1631.743185	Lung	14/11/2017 00:00	15.9	#N/A	14/11/2017		14	3425	299023	943	F	SCID
254.562187	Lung	23/10/2017 00:00	8.2	#N/A	23/10/2017		7.7	3425	299024	943	F	SCID
437.9281208	Lung	26/10/2017 00:00	10.1	#N/A	26/10/2017		9.1	3425	299024	943	F	SCID
604.6749026	Lung	30/10/2017 00:00	11.1	#N/A	30/10/2017		10.2	3425	299024	943	F	SCID
1202.422543	Lung	02/11/2017 00:00	13.8	#N/A	02/11/2017		12.9	3425	299024	943	F	SCID
1277.245872	Lung	06/11/2017 00:00	14	#N/A	06/11/2017		13.2	3425	299024	943	F	SCID
1886.295076	Lung	09/11/2017 00:00	15.8	#N/A	09/11/2017		15.1	3425	299024	943	F	SCID
2102.47957	Lung	13/11/2017 00:00	16.5	#N/A	13/11/2017		15.6	3425	299024	943	F	SCID
2091.379224	Lung	14/11/2017 00:00	16	#N/A	14/11/2017		15.8	3425	299024	943	F	SCID
241.9445162	Lung	23/10/2017 00:00	8	#N/A	23/10/2017		7.6	3425	299025	943	F	SCID
425.4470428	Lung	26/10/2017 00:00	9.6	#N/A	26/10/2017		9.2	3425	299025	943	F	SCID
721.6217114	Lung	30/10/2017 00:00	11.6	#N/A	30/10/2017		10.9	3425	299025	943	F	SCID
875.8441474	Lung	02/11/2017 00:00	13.1	#N/A	02/11/2017		11.3	3425	299025	943	F	SCID
1541.818276	Lung	06/11/2017 00:00	14.4	#N/A	06/11/2017		14.3	3425	299025	943	F	SCID
1460.015934	Lung	09/11/2017 00:00	15.3	#N/A	09/11/2017		13.5	3425	299025	943	F	SCID
2130.592485	Lung	13/11/2017 00:00	16.3	#N/A	13/11/2017		15.8	3425	299025	943	F	SCID
319.4858723	Lung	23/10/2017 00:00	9.3	#N/A	23/10/2017		8.1	3425	299026	943	F	SCID
686.9484816	Lung	26/10/2017 00:00	11.9	#N/A	26/10/2017		10.5	3425	299026	943	F	SCID
887.2129723	Lung	30/10/2017 00:00	14.8	#N/A	30/10/2017		10.7	3425	299026	943	F	SCID
1314.973366	Lung	02/11/2017 00:00	16.6	#N/A	02/11/2017		12.3	3425	299026	943	F	SCID
1936.198254	Lung	06/11/2017 00:00	18.6	#N/A	06/11/2017		14.1	3425	299026	943	F	SCID
1934.454541	Lung	09/11/2017 00:00	19.4	#N/A	09/11/2017		13.8	3425	299026	943	F	SCID
2150.516927	Lung	13/11/2017 00:00	18.5	#N/A	13/11/2017		14.9	3425	299026	943	F	SCID
2238.263311	Lung	14/11/2017 00:00	21.2	#N/A	14/11/2017		14.2	3425	299026	943	F	SCID
159.2787433	Lung	23/10/2017 00:00	7.2	#N/A	23/10/2017		6.5	3425	299027	943	F	SCID
245.5427112	Lung	26/10/2017 00:00	8.8	#N/A	26/10/2017		7.3	3425	299027	943	F	SCID
448.7722765	Lung	30/10/2017 00:00	9.7	#N/A	30/10/2017		9.4	3425	299027	943	F	SCID
665.6909171	Lung	02/11/2017 00:00	10.9	#N/A	02/11/2017		10.8	3425	299027	943	F	SCID
957.5574264	Lung	06/11/2017 00:00	12.7	#N/A	06/11/2017		12	3425	299027	943	F	SCID
1326.774221	Lung	09/11/2017 00:00	13.7	#N/A	09/11/2017		13.6	3425	299027	943	F	SCID
1218.167232	Lung	13/11/2017 00:00	14.2	#N/A	13/11/2017		12.8	3425	299027	943	F	SCID
1433.303576	Lung	14/11/2017 00:00	14.8	#N/A	14/11/2017		13.6	3425	299027	943	F	SCID
241.9445162	Lung	23/10/2017 00:00	8	#N/A	23/10/2017		7.6	3425	299028	943	F	SCID
343.5896812	Lung	26/10/2017 00:00	9.3	#N/A	26/10/2017		8.4	3425	299028	943	F	SCID
378.7425737	Lung	30/10/2017 00:00	10.5	#N/A	30/10/2017		8.3	3425	299028	943	F	SCID
886.3480205	Lung	02/11/2017 00:00	12.8	#N/A	02/11/2017		11.5	3425	299028	943	F	SCID
1089.466584	Lung	06/11/2017 00:00	15.2	#N/A	06/11/2017		11.7	3425	299028	943	F	SCID
1750.146013	Lung	09/11/2017 00:00	17.3	#N/A	09/11/2017		13.9	3425	299028	943	F	SCID
2120.596096	Lung	13/11/2017 00:00	19	#N/A	13/11/2017		14.6	3425	299028	943	F	SCID
1932.242254	Lung	14/11/2017 00:00	19.1	#N/A	14/11/2017		13.9	3425	299028	943	F	SCID
169.2312989	Lung	23/10/2017 00:00	7.2	#N/A	23/10/2017		6.7	3425	299029	943	F	SCID
477.8744371	Lung	26/10/2017 00:00	9.7	#N/A	26/10/2017		9.7	3425	299029	943	F	SCID
666.5831539	Lung	30/10/2017 00:00	12	#N/A	30/10/2017		10.3	3425	299029	943	F	SCID
1072.33242	Lung	02/11/2017 00:00	12.9	#N/A	02/11/2017		12.6	3425	299029	943	F	SCID
1766.211769	Lung	06/11/2017 00:00	15.4	#N/A	06/11/2017		14.8	3425	299029	943	F	SCID
1697.166847	Lung	09/11/2017 00:00	15	#N/A	09/11/2017		14.7	3425	299029	943	F	SCID
2076.994872	Lung	13/11/2017 00:00	16.3	#N/A	13/11/2017		15.6	3425	299029	943	F	SCID
2399.338978	Lung	14/11/2017 00:00	17.9	#N/A	14/11/2017		16	3425	299029	943	F	SCID
168.3312649	Lung	23/10/2017 00:00	8.1	#N/A	23/10/2017		6.3	3425	299030	943	F	SCID
321.6991005	Lung	26/10/2017 00:00	9.6	#N/A	26/10/2017		8	3425	299030	943	F	SCID
422.0274324	Lung	30/10/2017 00:00	11.7	#N/A	30/10/2017		8.3	3425	299030	943	F	SCID
773.5480366	Lung	02/11/2017 00:00	14.2	#N/A	02/11/2017		10.2	3425	299030	943	F	SCID
1278.091975	Lung	06/11/2017 00:00	16.4	#N/A	06/11/2017		12.2	3425	299030	943	F	SCID
1291.208697	Lung	09/11/2017 00:00	16.3	#N/A	09/11/2017		12.3	3425	299030	943	F	SCID
247.0045781	Lung	23/10/2017 00:00	9.1	#N/A	23/10/2017		7.2	3425	299031	943	F	SCID
428.3561745	Lung	26/10/2017 00:00	10.1	#N/A	26/10/2017		9	3425	299031	943	F	SCID
557.0185461	Lung	30/10/2017 00:00	12.3	#N/A	30/10/2017		9.3	3425	299031	943	F	SCID
1145.372322	Lung	02/11/2017 00:00	14	#N/A	02/11/2017		12.5	3425	299031	943	F	SCID
1444.86252	Lung	06/11/2017 00:00	15.6	#N/A	06/11/2017		13.3	3425	299031	943	F	SCID
1570.168028	Lung	09/11/2017 00:00	15.3	#N/A	09/11/2017		14	3425	299031	943	F	SCID
1955.641472	Lung	13/11/2017 00:00	16.6	#N/A	13/11/2017		15	3425	299031	943	F	SCID
2138.508299	Lung	14/11/2017 00:00	17	#N/A	14/11/2017		15.5	3425	299031	943	F	SCID
188.0347816	Lung	23/10/2017 00:00	8	#N/A	23/10/2017		6.7	3425	299032	943	F	SCID
113.0973355	Lung	26/10/2017 00:00	6	#N/A	26/10/2017		6	3425	299032	943	F	SCID
103.3542046	Lung	30/10/2017 00:00	7.3	#N/A	30/10/2017		5.2	3425	299032	943	F	SCID
175.3008737	Lung	02/11/2017 00:00	9.3	#N/A	02/11/2017		6	3425	299032	943	F	SCID
230.360425	Lung	06/11/2017 00:00	10.1	#N/A	06/11/2017		6.6	3425	299032	943	F	SCID
274.5228332	Lung	09/11/2017 00:00	10.7	#N/A	09/11/2017		7	3425	299032	943	F	SCID
321.1294151	Lung	13/11/2017 00:00	11.2	#N/A	13/11/2017		7.4	3425	299032	943	F	SCID
511.2423306	Lung	14/11/2017 00:00	12.9	#N/A	14/11/2017		8.7	3425	299032	943	F	SCID
184.4711865	Lung	23/10/2017 00:00	7.4	#N/A	23/10/2017		6.9	3425	299033	943	F	SCID
298.57695	Lung	26/10/2017 00:00	11	#N/A	26/10/2017		7.2	3425	299033	943	F	SCID
316.8610203	Lung	30/10/2017 00:00	9	#N/A	30/10/2017		8.2	3425	299033	943	F	SCID
528.0074978	Lung	02/11/2017 00:00	10.5	#N/A	02/11/2017		9.8	3425	299033	943	F	SCID
745.0852611	Lung	06/11/2017 00:00	12.2	#N/A	06/11/2017		10.8	3425	299033	943	F	SCID
1035.263707	Lung	09/11/2017 00:00	14.2	#N/A	09/11/2017		11.8	3425	299033	943	F	SCID
1261.060445	Lung	13/11/2017 00:00	14.7	#N/A	13/11/2017		12.8	3425	299033	943	F	SCID
1728.004898	Lung	14/11/2017 00:00	16.6	#N/A	14/11/2017		14.1	3425	299033	943	F	SCID
352.4008716	Lung	23/10/2017 00:00	9.1	#N/A	23/10/2017		8.6	3425	299034	943	F	SCID
558.179374	Lung	26/10/2017 00:00	11.1	#N/A	26/10/2017		9.8	3425	299034	943	F	SCID
747.1608346	Lung	30/10/2017 00:00	12.7	#N/A	30/10/2017		10.6	3425	299034	943	F	SCID
1296.671461	Lung	02/11/2017 00:00	14	#N/A	02/11/2017		13.3	3425	299034	943	F	SCID
1238.834703	Lung	06/11/2017 00:00	14	#N/A	06/11/2017		13	3425	299034	943	F	SCID
1547.817082	Lung	09/11/2017 00:00	15.3	#N/A	09/11/2017		13.9	3425	299034	943	F	SCID
2412.743158	Lung	13/11/2017 00:00	18	#N/A	13/11/2017		16	3425	299034	943	F	SCID
174.4997688	Lung	23/10/2017 00:00	7	#N/A	23/10/2017		6.9	3425	299035	943	F	SCID
348.5283199	Lung	26/10/2017 00:00	9	#N/A	26/10/2017		8.6	3425	299035	943	F	SCID
629.4977092	Lung	30/10/2017 00:00	10.7	#N/A	30/10/2017		10.6	3425	299035	943	F	SCID
788.9283057	Lung	02/11/2017 00:00	11.8	#N/A	02/11/2017		11.3	3425	299035	943	F	SCID
1158.11675	Lung	06/11/2017 00:00	13.5	#N/A	06/11/2017		12.8	3425	299035	943	F	SCID
1336.458741	Lung	09/11/2017 00:00	13.8	#N/A	09/11/2017		13.6	3425	299035	943	F	SCID
1541.445473	Lung	13/11/2017 00:00	14.6	#N/A	13/11/2017		14.2	3425	299035	943	F	SCID
1640.290932	Lung	14/11/2017 00:00	14.9	#N/A	14/11/2017		14.5	3425	299035	943	F	SCID
190.3852253	Lung	23/10/2017 00:00	8.1	#N/A	23/10/2017		6.7	3425	299036	943	F	SCID
325.9637836	Lung	26/10/2017 00:00	10.5	#N/A	26/10/2017		7.7	3425	299036	943	F	SCID
411.2062092	Lung	30/10/2017 00:00	11.4	#N/A	30/10/2017		8.3	3425	299036	943	F	SCID
660.1564331	Lung	02/11/2017 00:00	13.4	#N/A	02/11/2017		9.7	3425	299036	943	F	SCID
847.1744799	Lung	06/11/2017 00:00	14.4	#N/A	06/11/2017		10.6	3425	299036	943	F	SCID
1161.132616	Lung	09/11/2017 00:00	15.4	#N/A	09/11/2017		12	3425	299036	943	F	SCID
212.1747984	Breast	26/01/2018 00:00	7.4	17	26/01/2018		7.4	3426	299037	944	F	Nude	24.4
336.6870882	Breast	30/01/2018 00:00	8.9	17	30/01/2018		8.5	3426	299037	944	F	Nude	24.1
505.6262386	Breast	02/02/2018 00:00	10.7	17	02/02/2018		9.5	3426	299037	944	F	Nude	23.8
253.9134906	Breast	26/01/2018 00:00	9.1	17	26/01/2018		7.3	3426	299038	944	F	Nude	26.8
276.2355334	Breast	30/01/2018 00:00	9.9	17	30/01/2018		7.3	3426	299038	944	F	Nude	27.3
418.4203809	Breast	02/02/2018 00:00	11.6	15	02/02/2018		8.3	3426	299038	944	F	Nude
527.3770256	Breast	02/02/2018 00:00	11.9	6	02/02/2018		9.2	3426	299038	944	F	Nude
506.6761034	Breast	02/02/2018 00:00	10.5	17	02/02/2018		9.6	3426	299038	944	F	Nude	26.6
707.9054927	Breast	02/02/2018 00:00	12.5	5	02/02/2018		10.4	3426	299038	944	F	Nude
675.49264	Breast	05/02/2018 00:00	12.4	#N/A	05/02/2018		10.2	3426	299038	944	F	Nude
254.0417304	Breast	26/01/2018 00:00	8.4	17	26/01/2018		7.6	3426	299039	944	F	Nude	31.6
267.8647807	Breast	30/01/2018 00:00	9.6	17	30/01/2018		7.3	3426	299039	944	F	Nude	28.6
251.6604365	Breast	02/02/2018 00:00	7.9	17	02/02/2018		7.8	3426	299039	944	F	Nude	31.7
188.0347816	Breast	26/01/2018 00:00	8	17	26/01/2018		6.7	3426	299040	944	F	Nude	29.8
463.2467416	Breast	30/01/2018 00:00	9.6	17	30/01/2018		9.6	3426	299040	944	F	Nude	30.9
364.314299	Breast	02/02/2018 00:00	10.1	17	02/02/2018		8.3	3426	299040	944	F	Nude	29.2
184.4711865	Breast	26/01/2018 00:00	7.4	17	26/01/2018		6.9	3426	299041	944	F	Nude	28
205.8779909	Breast	30/01/2018 00:00	7.8	17	30/01/2018		7.1	3426	299041	944	F	Nude	28.2
234.3816631	Breast	02/02/2018 00:00	8.4	17	02/02/2018		7.3	3426	299041	944	F	Nude	28.4
264.6901955	Breast	30/01/2018 00:00	8.1	17	30/01/2018		7.9	3426	299042	944	F	Nude	23.2
329.7918746	Breast	02/02/2018 00:00	9.6	17	02/02/2018		8.1	3426	299042	944	F	Nude	23.1
264.4027399	Breast	26/01/2018 00:00	8.3	17	26/01/2018		7.8	3426	299043	944	F	Nude	27.3
477.273392	Breast	30/01/2018 00:00	10.1	17	30/01/2018		9.5	3426	299043	944	F	Nude	24.9
681.1758381	Breast	02/02/2018 00:00	11.8	15	02/02/2018		10.5	3426	299043	944	F	Nude
735.618543	Breast	02/02/2018 00:00	11.2	6	02/02/2018		11.2	3426	299043	944	F	Nude
630.2653288	Breast	02/02/2018 00:00	11.8	17	02/02/2018		10.1	3426	299043	944	F	Nude	24.7
755.4991408	Breast	02/02/2018 00:00	11.3	5	02/02/2018		11.3	3426	299043	944	F	Nude
634.2833106	Breast	05/02/2018 00:00	11.2	#N/A	05/02/2018		10.4	3426	299043	944	F	Nude
276.2931	Breast	26/01/2018 00:00	8.9	17	26/01/2018		7.7	3426	299044	944	F	Nude	28.9
629.2217166	Breast	30/01/2018 00:00	10.9	17	30/01/2018		10.5	3426	299044	944	F	Nude	30.2
760.2654222	Breast	02/02/2018 00:00	12	17	02/02/2018		11	3426	299044	944	F	Nude	28.8
303.9260697	Breast	26/01/2018 00:00	10.6	17	26/01/2018		7.4	3426	299045	944	F	Nude	28.1
451.7955462	Breast	30/01/2018 00:00	11.4	17	30/01/2018		8.7	3426	299045	944	F	Nude	28.5
506.8436368	Breast	02/02/2018 00:00	12.5	17	02/02/2018		8.8	3426	299045	944	F	Nude	27.8
212.9476269	Breast	26/01/2018 00:00	8.3	17	26/01/2018		7	3426	299046	944	F	Nude	27.9
255.1831893	Breast	30/01/2018 00:00	8.9	17	30/01/2018		7.4	3426	299046	944	F	Nude	28.7
359.3851096	Breast	02/02/2018 00:00	9.5	17	02/02/2018		8.5	3426	299046	944	F	Nude	28
307.3372698	Breast	26/01/2018 00:00	9.9	17	26/01/2018		7.7	3426	299047	944	F	Nude	29.3
677.6928626	Breast	30/01/2018 00:00	12.2	17	30/01/2018		10.3	3426	299047	944	F	Nude	30.2
874.3052476	Breast	02/02/2018 00:00	13.8	17	02/02/2018		11	3426	299047	944	F	Nude	28.8
199.4283072	Breast	26/01/2018 00:00	8	17	26/01/2018		6.9	3426	299048	944	F	Nude	26.3
515.0771875	Breast	30/01/2018 00:00	10.9	17	30/01/2018		9.5	3426	299048	944	F	Nude	26.6
783.8304775	Breast	02/02/2018 00:00	12.6	17	02/02/2018		10.9	3426	299048	944	F	Nude	25.9
515.0474135	Breast	26/01/2018 00:00	13.3	17	26/01/2018		8.6	3426	299049	944	F	Nude	29.8
743.1249333	Breast	30/01/2018 00:00	15.4	17	30/01/2018		9.6	3426	299049	944	F	Nude	30.7
1019.095969	Breast	02/02/2018 00:00	17	17	02/02/2018		10.7	3426	299049	944	F	Nude	30.7
153.7841133	Breast	26/01/2018 00:00	7.4	17	26/01/2018		6.3	3426	299050	944	F	Nude	25.5
225.2898856	Breast	30/01/2018 00:00	8.3	17	30/01/2018		7.2	3426	299050	944	F	Nude	25.6
340.7832535	Breast	02/02/2018 00:00	8.8	15	02/02/2018		8.6	3426	299050	944	F	Nude
302.9940452	Breast	02/02/2018 00:00	8.4	6	02/02/2018		8.3	3426	299050	944	F	Nude
281.486689	Breast	02/02/2018 00:00	8.4	17	02/02/2018		8	3426	299050	944	F	Nude	24.9
406.4477114	Breast	02/02/2018 00:00	9.8	5	02/02/2018		8.9	3426	299050	944	F	Nude
344.2531194	Breast	26/01/2018 00:00	9.1	17	26/01/2018		8.5	3426	299051	944	F	Nude	26.8
456.4692133	Breast	30/01/2018 00:00	10.3	17	30/01/2018		9.2	3426	299051	944	F	Nude	27.4
512.3602125	Breast	02/02/2018 00:00	10.4	15	02/02/2018		9.7	3426	299051	944	F	Nude
607.3745997	Breast	02/02/2018 00:00	11.6	6	02/02/2018		10	3426	299051	944	F	Nude
466.4464262	Breast	02/02/2018 00:00	10.3	17	02/02/2018		9.3	3426	299051	944	F	Nude	26.7
682.4461493	Breast	02/02/2018 00:00	11.6	5	02/02/2018		10.6	3426	299051	944	F	Nude
182.2961551	Breast	26/01/2018 00:00	8.5	17	26/01/2018		6.4	3426	299052	944	F	Nude	27
312.5277287	Breast	30/01/2018 00:00	10.9	17	30/01/2018		7.4	3426	299052	944	F	Nude	26.9
285.0052704	Breast	02/02/2018 00:00	10.5	15	02/02/2018		7.2	3426	299052	944	F	Nude
571.6944241	Breast	02/02/2018 00:00	12.9	6	02/02/2018		9.2	3426	299052	944	F	Nude
514.2807519	Breast	02/02/2018 00:00	12.4	17	02/02/2018		8.9	3426	299052	944	F	Nude	26.3
719.072822	Breast	02/02/2018 00:00	13.2	5	02/02/2018		10.2	3426	299052	944	F	Nude
187.2912869	Breast	26/01/2018 00:00	7.3	17	26/01/2018		7	3426	299053	944	F	Nude	29.4
202.6850885	Breast	30/01/2018 00:00	7.9	17	30/01/2018		7	3426	299053	944	F	Nude	29
217.1468727	Breast	02/02/2018 00:00	8	17	02/02/2018		7.2	3426	299053	944	F	Nude	29.2
239.9622004	Breast	26/01/2018 00:00	8.6	17	26/01/2018		7.3	3426	299054	944	F	Nude	30.5
260.5762576	Breast	30/01/2018 00:00	9.6	17	30/01/2018		7.2	3426	299054	944	F	Nude	30.8
331.2997989	Breast	02/02/2018 00:00	10.4	17	02/02/2018		7.8	3426	299054	944	F	Nude	30.5
238.8615652	Breast	26/01/2018 00:00	8.8	17	26/01/2018		7.2	3426	299055	944	F	Nude	28.7
475.0088011	Breast	30/01/2018 00:00	11.2	17	30/01/2018		9	3426	299055	944	F	Nude	28.4
629.4977092	Breast	02/02/2018 00:00	10.7	17	02/02/2018		10.6	3426	299055	944	F	Nude	28.7
228.004206	Breast	26/01/2018 00:00	8.4	17	26/01/2018		7.2	3426	299056	944	F	Nude	29.1
280.3306155	Breast	30/01/2018 00:00	8.8	17	30/01/2018		7.8	3426	299056	944	F	Nude	29.4
572.150551	Breast	02/02/2018 00:00	10.3	15	02/02/2018		10.3	3426	299056	944	F	Nude
483.4910932	Breast	02/02/2018 00:00	11.4	6	02/02/2018		9	3426	299056	944	F	Nude
354.6732261	Breast	02/02/2018 00:00	9.6	17	02/02/2018		8.4	3426	299056	944	F	Nude	30
421.015286	Breast	02/02/2018 00:00	9.5	5	02/02/2018		9.2	3426	299056	944	F	Nude
255.1831893	Breast	26/01/2018 00:00	8.9	17	26/01/2018		7.4	3426	299057	944	F	Nude	29.6
208.2164044	Breast	30/01/2018 00:00	8.6	17	30/01/2018		6.8	3426	299057	944	F	Nude	31.2
238.8615652	Breast	02/02/2018 00:00	8.8	17	02/02/2018		7.2	3426	299057	944	F	Nude	30.5
184.4711865	Breast	26/01/2018 00:00	7.4	17	26/01/2018		6.9	3426	299058	944	F	Nude	24.6
155.094146	Breast	30/01/2018 00:00	6.8	17	30/01/2018		6.6	3426	299058	944	F	Nude	24.4
232.2453954	Breast	02/02/2018 00:00	8.1	17	02/02/2018		7.4	3426	299058	944	F	Nude	25
249.4487408	Breast	26/01/2018 00:00	8.7	17	26/01/2018		7.4	3426	299059	944	F	Nude	25.5
321.4225913	Breast	30/01/2018 00:00	8.7	17	30/01/2018		8.4	3426	299059	944	F	Nude	25.4
448.3319763	Breast	02/02/2018 00:00	9.9	15	02/02/2018		9.3	3426	299059	944	F	Nude
460.3642514	Breast	02/02/2018 00:00	11.1	6	02/02/2018		8.9	3426	299059	944	F	Nude
366.9511047	Breast	02/02/2018 00:00	9.7	17	02/02/2018		8.5	3426	299059	944	F	Nude	24.2
466.5265091	Breast	02/02/2018 00:00	11	5	02/02/2018		9	3426	299059	944	F	Nude
538.9040962	Breast	05/02/2018 00:00	11.9	#N/A	05/02/2018		9.3	3426	299059	944	F	Nude
367.5805057	Breast	26/01/2018 00:00	10.7	17	26/01/2018		8.1	3426	299060	944	F	Nude	26.6
556.6991069	Breast	30/01/2018 00:00	11.3	17	30/01/2018		9.7	3426	299060	944	F	Nude	26.5
646.2890335	Breast	02/02/2018 00:00	12.1	17	02/02/2018		10.1	3426	299060	944	F	Nude	25.9
182.1600116	Breast	26/01/2018 00:00	7.1	17	26/01/2018		7	3426	299061	944	F	Nude	25.7
184.7256431	Breast	30/01/2018 00:00	7.2	17	30/01/2018		7	3426	299061	944	F	Nude	25.6
159.2787433	Breast	02/02/2018 00:00	7.2	15	02/02/2018		6.5	3426	299061	944	F	Nude
180.9834728	Breast	02/02/2018 00:00	7.7	6	02/02/2018		6.7	3426	299061	944	F	Nude
208.5174497	Breast	02/02/2018 00:00	7.9	17	02/02/2018		7.1	3426	299061	944	F	Nude	25.7
251.0174413	Breast	02/02/2018 00:00	8.3	5	02/02/2018		7.6	3426	299061	944	F	Nude
205.8779909	Breast	05/02/2018 00:00	7.8	#N/A	05/02/2018		7.1	3426	299061	944	F	Nude
200.8608598	Breast	26/01/2018 00:00	7.4	17	26/01/2018		7.2	3426	299062	944	F	Nude	30.5
254.8460085	Breast	30/01/2018 00:00	8	17	30/01/2018		7.8	3426	299062	944	F	Nude	30.6
377.4157405	Breast	02/02/2018 00:00	9.1	15	02/02/2018		8.9	3426	299062	944	F	Nude
321.6991005	Breast	02/02/2018 00:00	9.6	6	02/02/2018		8	3426	299062	944	F	Nude
325.3381136	Breast	02/02/2018 00:00	8.6	17	02/02/2018		8.5	3426	299062	944	F	Nude	30.8
485.7844326	Breast	02/02/2018 00:00	10.5	5	02/02/2018		9.4	3426	299062	944	F	Nude
242.1445309	Breast	26/01/2018 00:00	7.8	17	26/01/2018		7.7	3426	299063	944	F	Nude	26.4
254.562187	Breast	30/01/2018 00:00	8.2	17	30/01/2018		7.7	3426	299063	944	F	Nude	26.3
278.135676	Breast	02/02/2018 00:00	8.3	17	02/02/2018		8	3426	299063	944	F	Nude	27.1
179.59438	Breast	26/01/2018 00:00	7	17	26/01/2018		7	3426	299064	944	F	Nude	32
231.5914211	Breast	30/01/2018 00:00	8.3	17	30/01/2018		7.3	3426	299064	944	F	Nude	33.4
507.4337	Breast	02/02/2018 00:00	10.3	15	02/02/2018		9.7	3426	299064	944	F	Nude
572.150551	Breast	02/02/2018 00:00	10.3	6	02/02/2018		10.3	3426	299064	944	F	Nude
368.5700707	Breast	02/02/2018 00:00	9.3	17	02/02/2018		8.7	3426	299064	944	F	Nude	33.1
634.2833106	Breast	02/02/2018 00:00	11.2	5	02/02/2018		10.4	3426	299064	944	F	Nude
153.9165695	Breast	26/01/2018 00:00	7.9	17	26/01/2018		6.1	3426	299065	944	F	Nude	25.3
240.8470545	Breast	30/01/2018 00:00	8.4	17	30/01/2018		7.4	3426	299065	944	F	Nude	25.4
276.2931	Breast	02/02/2018 00:00	8.9	17	02/02/2018		7.7	3426	299065	944	F	Nude	25.3
377.8865079	Breast	26/01/2018 00:00	11	17	26/01/2018		8.1	3426	299066	944	F	Nude	26.2
462.2413812	Breast	30/01/2018 00:00	11.4	17	30/01/2018		8.8	3426	299066	944	F	Nude	26.7
615.8175857	Breast	02/02/2018 00:00	12.5	17	02/02/2018		9.7	3426	299066	944	F	Nude	26.8
190.2496236	Breast	26/01/2018 00:00	8.6	17	26/01/2018		6.5	3426	299067	944	F	Nude	28
282.5019576	Breast	30/01/2018 00:00	9.1	17	30/01/2018		7.7	3426	299067	944	F	Nude	28.1
489.9591744	Breast	02/02/2018 00:00	11.3	17	02/02/2018		9.1	3426	299067	944	F	Nude	28.6
199.4283072	Breast	26/01/2018 00:00	8	17	26/01/2018		6.9	3426	299068	944	F	Nude	28.5
372.533167	Breast	30/01/2018 00:00	9.4	17	30/01/2018		8.7	3426	299068	944	F	Nude	28.2
385.7105837	Breast	02/02/2018 00:00	9.3	17	02/02/2018		8.9	3426	299068	944	F	Nude	28.5
281.0290957	Breast	26/01/2018 00:00	8.6	17	26/01/2018		7.9	3426	299069	944	F	Nude	30.3
477.8744371	Breast	30/01/2018 00:00	9.7	17	30/01/2018		9.7	3426	299069	944	F	Nude	30
512.3602125	Breast	02/02/2018 00:00	10.4	17	02/02/2018		9.7	3426	299069	944	F	Nude	29.8
0.523598776	Breast	26/01/2018 00:00	1	17	26/01/2018		1	3426	299070	944	F	Nude	26.4
0.523598776	Breast	30/01/2018 00:00	1	17	30/01/2018		1	3426	299070	944	F	Nude	26.4
0.523598776	Breast	02/02/2018 00:00	1	17	02/02/2018		1	3426	299070	944	F	Nude	25.7
294.8908368	Breast	26/01/2018 00:00	8.8	17	26/01/2018		8	3426	299071	944	F	Nude	26.8
351.8191145	Breast	30/01/2018 00:00	9.3	17	30/01/2018		8.5	3426	299071	944	F	Nude	26.9
321.4225913	Breast	02/02/2018 00:00	8.7	17	02/02/2018		8.4	3426	299071	944	F	Nude	26.4
269.5193242	Breast	26/01/2018 00:00	9.4	17	26/01/2018		7.4	3426	299072	944	F	Nude	29.4
520.7896895	Breast	30/01/2018 00:00	11.5	17	30/01/2018		9.3	3426	299072	944	F	Nude	29.3
563.2079881	Breast	02/02/2018 00:00	11.2	17	02/02/2018		9.8	3426	299072	944	F	Nude	29.4
273.1887008	Breast	26/01/2018 00:00	8.8	17	26/01/2018		7.7	3426	299073	944	F	Nude	27.7
451.7955462	Breast	30/01/2018 00:00	11.4	17	30/01/2018		8.7	3426	299073	944	F	Nude	27.7
690.9157501	Breast	02/02/2018 00:00	12.2	17	02/02/2018		10.4	3426	299073	944	F	Nude	27.7
249.285384	Breast	26/01/2018 00:00	10	17	26/01/2018		6.9	3426	299074	944	F	Nude	26.8
470.3509104	Breast	30/01/2018 00:00	11.6	17	30/01/2018		8.8	3426	299074	944	F	Nude	26.9
555.1822087	Breast	02/02/2018 00:00	12	17	02/02/2018		9.4	3426	299074	944	F	Nude	26.2
346.968534	Breast	26/01/2018 00:00	10.1	17	26/01/2018		8.1	3426	299075	944	F	Nude	25.8
508.9380099	Breast	30/01/2018 00:00	12	17	30/01/2018		9	3426	299075	944	F	Nude	26.2
847.2749184	Breast	02/02/2018 00:00	12.9	17	02/02/2018		11.2	3426	299075	944	F	Nude	25.5
180.182902	Breast	26/01/2018 00:00	7.9	17	26/01/2018		6.6	3426	299076	944	F	Nude	29.2
424.1150082	Breast	30/01/2018 00:00	10	17	30/01/2018		9	3426	299076	944	F	Nude	29.6
605.479677	Breast	02/02/2018 00:00	10.9	15	02/02/2018		10.3	3426	299076	944	F	Nude
618.5230785	Breast	02/02/2018 00:00	12.3	6	02/02/2018		9.8	3426	299076	944	F	Nude
[truncated: 4,746 more rows]
