# Supplementary material for: An innovative non-invasive technique for subcutaneous tumour measurements
Source: PLoS One. 2019 Oct 14;14(10):e0216690. doi: 10.1371/journal.pone.0216690 (PMC6791540; doi:10.1371/journal.pone.0216690)
Supplement: S2 Dataset — (CSV) [file pone.0216690.s004.csv]

Not Ran	Prepalpable	Cylindrical Volume	Calliper Spheroid Volume	Calliper length real	Calliper width real	Cylindrical Heuristic Volume	Misaligned from overlay	Misaligned	Motion from 3 RGB	Calculated Area	Calliper Date	Calliper Length	Calliper Operator	Calliper Scan Day	Calliper Width	Dice Coeff	Group Id	Operator Id	Processing Date	Scan Capture Date	Scan Day	Scan Height	Scan Id	Scan Length	Scan Volume	Scan Width	Subject Gender	Subject Id	Subject Strain	Subject Tumour Model	Subject Tumour Site	Tumour Size	Study Id
Ran	Normal	292.8106337	550.1054653	11.39999962	9.600000381	437.4847806	Yes	Yes	No	90.4697	05/10/2018 12:35	11.4	1	05/10/2018	9.6	0.941134	4065	735	05/10/2018 12:35	05/10/2018 12:35	05/10/2018	3.23656	115993	13.5375	221.876	9.67141	F	308905	SCID		Flank	Large	1046
Ran	Normal	292.8106337	437.9281208	10.10000038	9.100000381	437.4847806	Yes	Yes	No	90.4697	05/10/2018 12:35	10.1	1	05/10/2018	9.1	0.941134	4065	735	05/10/2018 12:35	05/10/2018 12:35	05/10/2018	3.23656	115993	13.5375	221.876	9.67141	F	308905	SCID		Flank	Large	1046
Ran	Normal	243.5965532	550.1054653	11.39999962	9.600000381	214.4976986	No	No	No	57.8069	05/10/2018 12:35	11.4	1	05/10/2018	9.6	0.796963	4065	735	05/10/2018 12:35	05/10/2018 12:35	05/10/2018	4.21397	115992	10.2065	167.125	7.42118	F	308905	SCID		Flank	Large	1046
Ran	Normal	243.5965532	437.9281208	10.10000038	9.100000381	214.4976986	No	No	No	57.8069	05/10/2018 12:35	10.1	1	05/10/2018	9.1	0.796963	4065	735	05/10/2018 12:35	05/10/2018 12:35	05/10/2018	4.21397	115992	10.2065	167.125	7.42118	F	308905	SCID		Flank	Large	1046
Ran	Normal	436.6822127	967.6183597	13.5	11.69999981	700.4504183	No	No	No	119.022	05/10/2018 12:33	13.5	1	05/10/2018	11.7	0.917638	4065	735	05/10/2018 12:33	05/10/2018 12:33	05/10/2018	3.66892	115991	12.9678	293.213	11.7701	F	308906	SCID		Flank	Large	1046
Ran	Normal	436.6822127	834.1388853	12.69999981	11.19999981	700.4504183	No	No	No	119.022	05/10/2018 12:33	12.7	1	05/10/2018	11.2	0.917638	4065	735	05/10/2018 12:33	05/10/2018 12:33	05/10/2018	3.66892	115991	12.9678	293.213	11.7701	F	308906	SCID		Flank	Large	1046
Ran	Normal	922.600406	967.6183597	13.5	11.69999981	918.0347215	No	No	No	147.042	05/10/2018 12:33	13.5	1	05/10/2018	11.7	0.960605	4065	735	05/10/2018 12:33	05/10/2018 12:33	05/10/2018	6.2744	115990	15.3512	629.737	12.4867	F	308906	SCID		Flank	Large	1046
Ran	Normal	922.600406	834.1388853	12.69999981	11.19999981	918.0347215	No	No	No	147.042	05/10/2018 12:33	12.7	1	05/10/2018	11.2	0.960605	4065	735	05/10/2018 12:33	05/10/2018 12:33	05/10/2018	6.2744	115990	15.3512	629.737	12.4867	F	308906	SCID		Flank	Large	1046
Ran	Normal	819.0659765	743.5102514	14.19999981	10	703.2555609	No	Yes	Yes	131.907	14/09/2018 10:13	14.2	1	14/09/2018	10	0.978983	3531	735	14/09/2018 10:13	14/09/2018 10:13	14/09/2018	6.20942	115261	15.8484	549.427	10.6629	F	300541	BALB/c	CT26	Flank	Medium	1003
Ran	Normal	819.0659765	945.573234	15.19999981	10.89999962	703.2555609	No	Yes	Yes	131.907	14/09/2018 10:14	15.2	1	14/09/2018	10.9	0.978983	3531	735	14/09/2018 10:13	14/09/2018 10:13	14/09/2018	6.20942	115261	15.8484	549.427	10.6629	F	300541	BALB/c	CT26	Flank	Medium	1003
Ran	Normal	855.1332508	743.5102514	14.19999981	10	720.1842227	No	No	No	130.124	14/09/2018 10:13	14.2	1	14/09/2018	10	0.981992	3531	871	14/09/2018 10:14	14/09/2018 10:14	14/09/2018	6.57168	115262	14.6856	559.352	11.0692	F	300541	BALB/c	CT26	Flank	Medium	1003
Ran	Normal	855.1332508	945.573234	15.19999981	10.89999962	720.1842227	No	No	No	130.124	14/09/2018 10:14	15.2	1	14/09/2018	10.9	0.981992	3531	871	14/09/2018 10:14	14/09/2018 10:14	14/09/2018	6.57168	115262	14.6856	559.352	11.0692	F	300541	BALB/c	CT26	Flank	Medium	1003
Ran	Normal	44.52394377	106.8769859	7	5.400000095	65.04617664	No	No	No	24.9371	14/09/2018 10:27	7	1	14/09/2018	5.4	0.912939	3531	735	14/09/2018 10:27	14/09/2018 10:27	14/09/2018	1.78545	115275	6.48757	31.6399	5.21682	F	300607	BALB/c	CT26	Flank	Small	1003
Ran	Normal	44.52394377	107.7042712	6.800000191	5.5	65.04617664	No	No	No	24.9371	14/09/2018 10:28	6.8	1	14/09/2018	5.5	0.912939	3531	735	14/09/2018 10:27	14/09/2018 10:27	14/09/2018	1.78545	115275	6.48757	31.6399	5.21682	F	300607	BALB/c	CT26	Flank	Small	1003
Ran	Normal	57.93801161	106.8769859	7	5.400000095	78.96969061	No	No	No	27.8171	14/09/2018 10:27	7	1	14/09/2018	5.4	0.941933	3531	871	14/09/2018 10:28	14/09/2018 10:28	14/09/2018	2.08282	115277	6.82088	42.2347	5.67778	F	300607	BALB/c	CT26	Flank	Small	1003
Ran	Normal	57.93801161	107.7042712	6.800000191	5.5	78.96969061	No	No	No	27.8171	14/09/2018 10:28	6.8	1	14/09/2018	5.5	0.941933	3531	871	14/09/2018 10:28	14/09/2018 10:28	14/09/2018	2.08282	115277	6.82088	42.2347	5.67778	F	300607	BALB/c	CT26	Flank	Small	1003
Ran	Normal	123.0052457	142.9026615	7.099999905	6.199999809	164.9476697	No	No	No	44.9262	14/09/2018 10:27	7.1	1	14/09/2018	6.2	0.930238	3531	735	14/09/2018 10:27	14/09/2018 10:27	14/09/2018	2.73794	115276	8.82375	92.8865	7.34305	F	300608	BALB/c	CT26	Flank	Small	1003
Ran	Normal	123.0052457	235.112606	8.199999809	7.400000095	164.9476697	No	No	No	44.9262	14/09/2018 10:29	8.2	1	14/09/2018	7.4	0.930238	3531	735	14/09/2018 10:27	14/09/2018 10:27	14/09/2018	2.73794	115276	8.82375	92.8865	7.34305	F	300608	BALB/c	CT26	Flank	Small	1003
Ran	Normal	85.52556867	142.9026615	7.099999905	6.199999809	118.2823875	Not_sure	Not_sure	No	38.2133	14/09/2018 10:27	7.1	1	14/09/2018	6.2	0.913092	3531	871	14/09/2018 10:29	14/09/2018 10:29	14/09/2018	2.23811	115278	8.19557	59.4558	6.19064	F	300608	BALB/c	CT26	Flank	Small	1003
Ran	Normal	85.52556867	142.9026615	7.099999905	6.199999809	118.2823875	No	No	No	38.2133	14/09/2018 10:27	7.1	1	14/09/2018	6.2	0.913092	3531	871	14/09/2018 10:29	14/09/2018 10:29	14/09/2018	2.23811	115278	8.19557	59.4558	6.19064	F	300608	BALB/c	CT26	Flank	Small	1003
Ran	Normal	85.52556867	235.112606	8.199999809	7.400000095	118.2823875	Not_sure	Not_sure	No	38.2133	14/09/2018 10:29	8.2	1	14/09/2018	7.4	0.913092	3531	871	14/09/2018 10:29	14/09/2018 10:29	14/09/2018	2.23811	115278	8.19557	59.4558	6.19064	F	300608	BALB/c	CT26	Flank	Small	1003
Ran	Normal	85.52556867	235.112606	8.199999809	7.400000095	118.2823875	No	No	No	38.2133	14/09/2018 10:29	8.2	1	14/09/2018	7.4	0.913092	3531	871	14/09/2018 10:29	14/09/2018 10:29	14/09/2018	2.23811	115278	8.19557	59.4558	6.19064	F	300608	BALB/c	CT26	Flank	Small	1003
Ran	Normal	186.8503825	264.4027399	8.300000191	7.800000191	209.9877221	No	No	No	53.0831	14/09/2018 10:16	8.3	1	14/09/2018	7.8	0.971349	3531	735	14/09/2018 10:16	14/09/2018 10:16	14/09/2018	3.51996	115263	8.82429	128.672	7.91166	F	300543	BALB/c	CT26	Flank	Small	1003
Ran	Normal	186.8503825	309.0007793	9.699999809	7.800000191	209.9877221	No	No	No	53.0831	14/09/2018 10:17	9.7	1	14/09/2018	7.8	0.971349	3531	735	14/09/2018 10:16	14/09/2018 10:16	14/09/2018	3.51996	115263	8.82429	128.672	7.91166	F	300543	BALB/c	CT26	Flank	Small	1003
Ran	Normal	149.5949434	264.4027399	8.300000191	7.800000191	208.8609168	No	No	No	53.7097	14/09/2018 10:16	8.3	1	14/09/2018	7.8	0.966607	3531	871	14/09/2018 10:17	14/09/2018 10:17	14/09/2018	2.78525	115265	9.06069	102.768	7.7774	F	300543	BALB/c	CT26	Flank	Small	1003
Ran	Normal	149.5949434	309.0007793	9.699999809	7.800000191	208.8609168	No	No	No	53.7097	14/09/2018 10:17	9.7	1	14/09/2018	7.8	0.966607	3531	871	14/09/2018 10:17	14/09/2018 10:17	14/09/2018	2.78525	115265	9.06069	102.768	7.7774	F	300543	BALB/c	CT26	Flank	Small	1003
System error	Prepalpable	1.014137763	-0.523598776	-1	-1	0.687223839	Not_sure	Not_sure	No	1.50061	14/09/2018 10:17	-1	1	14/09/2018	-1	0.279232	3531	735	14/09/2018 10:17	14/09/2018 10:17	14/09/2018	0.675817	115264	2.295	0.743824	0.915926	F	300545	BALB/c	CT26	Flank	Small	1003
System error	Prepalpable	1.014137763	-0.523598776	-1	-1	0.687223839	Not_sure	Not_sure	No	1.50061	14/09/2018 10:19	-1	1	14/09/2018	-1	0.279232	3531	735	14/09/2018 10:17	14/09/2018 10:17	14/09/2018	0.675817	115264	2.295	0.743824	0.915926	F	300545	BALB/c	CT26	Flank	Small	1003
Ran	Normal	953.7841314	1481.725993	15.30000019	13.60000038	1093.738769	No	No	No	158.089	14/09/2018 10:20	15.3	1	14/09/2018	13.6	0.962811	3531	871	14/09/2018 10:21	14/09/2018 10:21	14/09/2018	6.03321	115269	15.5793	680.988	13.837	F	300547	BALB/c	CT26	Flank	Large	1003
Ran	Normal	953.7841314	1368.47772	15	13.19999981	1093.738769	No	No	No	158.089	14/09/2018 10:21	15	1	14/09/2018	13.2	0.962811	3531	871	14/09/2018 10:21	14/09/2018 10:21	14/09/2018	6.03321	115269	15.5793	680.988	13.837	F	300547	BALB/c	CT26	Flank	Large	1003
Ran	Normal	1364.136422	1481.725993	15.30000019	13.60000038	1117.88533	No	Yes	Yes	164.711	14/09/2018 10:20	15.3	1	14/09/2018	13.6	0.97541	3531	735	14/09/2018 10:20	14/09/2018 10:20	14/09/2018	8.282	115267	15.0838	887.87	13.5739	F	300547	BALB/c	CT26	Flank	Large	1003
Ran	Normal	1364.136422	1368.47772	15	13.19999981	1117.88533	No	Yes	Yes	164.711	14/09/2018 10:21	15	1	14/09/2018	13.2	0.97541	3531	735	14/09/2018 10:20	14/09/2018 10:20	14/09/2018	8.282	115267	15.0838	887.87	13.5739	F	300547	BALB/c	CT26	Flank	Large	1003
Ran	Normal	206.9865342	658.7522308	13.10000038	9.800000191	512.899558	No	Yes	Yes	99.9288	14/09/2018 10:20	13.1	1	14/09/2018	9.8	0.97294	3531	871	14/09/2018 10:22	14/09/2018 10:22	14/09/2018	2.07134	115270	13.9346	155.136	10.2653	F	300551	BALB/c	CT26	Flank	Medium	1003
Ran	Normal	206.9865342	554.9309704	11.5	9.600000381	512.899558	No	Yes	Yes	99.9288	14/09/2018 10:22	11.5	1	14/09/2018	9.6	0.97294	3531	871	14/09/2018 10:22	14/09/2018 10:22	14/09/2018	2.07134	115270	13.9346	155.136	10.2653	F	300551	BALB/c	CT26	Flank	Medium	1003
Ran	Normal	383.5559094	658.7522308	13.10000038	9.800000191	462.3093111	No	No	No	94.9511	14/09/2018 10:20	13.1	1	14/09/2018	9.8	0.973492	3531	735	14/09/2018 10:20	14/09/2018 10:20	14/09/2018	4.03951	115268	13.0767	269.332	9.73784	F	300551	BALB/c	CT26	Flank	Medium	1003
Ran	Normal	383.5559094	554.9309704	11.5	9.600000381	462.3093111	No	No	No	94.9511	14/09/2018 10:22	11.5	1	14/09/2018	9.6	0.973492	3531	735	14/09/2018 10:20	14/09/2018 10:20	14/09/2018	4.03951	115268	13.0767	269.332	9.73784	F	300551	BALB/c	CT26	Flank	Medium	1003
Ran	Normal	473.474638	536.2405391	12.10000038	9.199999809	523.5927197	Yes	Yes	No	95.2671	14/09/2018 10:23	12.1	1	14/09/2018	9.2	0.965665	3531	871	14/09/2018 10:25	14/09/2018 10:25	14/09/2018	4.96997	115274	12.2359	350	10.9921	F	300553	BALB/c	CT26	Flank	Medium	1003
Ran	Normal	473.474638	789.3439769	11.60000038	11.39999962	523.5927197	Yes	Yes	No	95.2671	14/09/2018 10:25	11.6	1	14/09/2018	11.4	0.965665	3531	871	14/09/2018 10:25	14/09/2018 10:25	14/09/2018	4.96997	115274	12.2359	350	10.9921	F	300553	BALB/c	CT26	Flank	Medium	1003
Ran	Normal	441.8648871	536.2405391	12.10000038	9.199999809	431.8525147	Yes	Yes	No	88.9791	14/09/2018 10:23	12.1	1	14/09/2018	9.2	0.97791	3531	735	14/09/2018 10:23	14/09/2018 10:23	14/09/2018	4.96594	115272	11.7379	296.257	9.70683	F	300553	BALB/c	CT26	Flank	Medium	1003
Ran	Normal	441.8648871	789.3439769	11.60000038	11.39999962	431.8525147	Yes	Yes	No	88.9791	14/09/2018 10:25	11.6	1	14/09/2018	11.4	0.97791	3531	735	14/09/2018 10:23	14/09/2018 10:23	14/09/2018	4.96594	115272	11.7379	296.257	9.70683	F	300553	BALB/c	CT26	Flank	Medium	1003
Ran	Normal	964.9107745	1584.646624	14.80000019	14.30000019	1074.996816	Yes	Yes	No	156.37	14/09/2018 10:23	14.8	1	14/09/2018	14.3	0.946885	3531	735	14/09/2018 10:23	14/09/2018 10:23	14/09/2018	6.17069	115271	16.4057	728.804	13.7494	F	300554	BALB/c	CT26	Flank	Large	1003
Ran	Normal	964.9107745	1611.218133	15.69999981	14	1074.996816	Yes	Yes	No	156.37	14/09/2018 10:24	15.7	1	14/09/2018	14	0.946885	3531	735	14/09/2018 10:23	14/09/2018 10:23	14/09/2018	6.17069	115271	16.4057	728.804	13.7494	F	300554	BALB/c	CT26	Flank	Large	1003
Ran	Normal	807.8988927	1584.646624	14.80000019	14.30000019	1174.852642	No	No	No	174.611	14/09/2018 10:23	14.8	1	14/09/2018	14.3	0.980598	3531	871	14/09/2018 10:24	14/09/2018 10:24	14/09/2018	4.62685	115273	16.3623	533.423	13.4568	F	300554	BALB/c	CT26	Flank	Large	1003
Ran	Normal	807.8988927	1611.218133	15.69999981	14	1174.852642	No	No	No	174.611	14/09/2018 10:24	15.7	1	14/09/2018	14	0.980598	3531	871	14/09/2018 10:24	14/09/2018 10:24	14/09/2018	4.62685	115273	16.3623	533.423	13.4568	F	300554	BALB/c	CT26	Flank	Large	1003
Ran	Normal	70.10813243	151.2797374	8.300000191	5.900000095	93.34961633	Yes	Yes	No	29.8113	28/09/2018 11:36	8.3	1	28/09/2018	5.9	0.862177	4059	874	28/09/2018 11:42	28/09/2018 11:42	28/09/2018	2.35173	115805	7.20061	55.5287	6.2627	F	308871	BALB/c	CT26	Flank	Small	1036
Ran	Normal	70.10813243	148.9114936	7.900000095	6	93.34961633	Yes	Yes	No	29.8113	28/09/2018 11:42	7.9	1	28/09/2018	6	0.862177	4059	874	28/09/2018 11:42	28/09/2018 11:42	28/09/2018	2.35173	115805	7.20061	55.5287	6.2627	F	308871	BALB/c	CT26	Flank	Small	1036
Ran	Normal	85.20551962	151.2797374	8.300000191	5.900000095	126.7896865	No	No	No	39.3203	28/09/2018 11:36	8.3	1	28/09/2018	5.9	0.915758	4059	735	28/09/2018 11:36	28/09/2018 11:36	28/09/2018	2.16696	115799	8.36341	61.197	6.44907	F	308871	BALB/c	CT26	Flank	Small	1036
Ran	Normal	85.20551962	148.9114936	7.900000095	6	126.7896865	No	No	No	39.3203	28/09/2018 11:42	7.9	1	28/09/2018	6	0.915758	4059	735	28/09/2018 11:36	28/09/2018 11:36	28/09/2018	2.16696	115799	8.36341	61.197	6.44907	F	308871	BALB/c	CT26	Flank	Small	1036
Ran	Normal	26.37982495	45.50230659	4.699999809	4.300000191	29.21253995	Yes	Yes	No	15.105	28/09/2018 11:40	4.7	1	28/09/2018	4.3	0.819983	4059	874	28/09/2018 11:44	28/09/2018 11:44	28/09/2018	1.74643	115807	4.99194	17.6562	3.86793	F	308872	BALB/c	CT26	Flank	Small	1036
Ran	Normal	26.37982495	51.31111561	5.300000191	4.300000191	29.21253995	Yes	Yes	No	15.105	28/09/2018 11:44	5.3	1	28/09/2018	4.3	0.819983	4059	874	28/09/2018 11:44	28/09/2018 11:44	28/09/2018	1.74643	115807	4.99194	17.6562	3.86793	F	308872	BALB/c	CT26	Flank	Small	1036
Ran	Normal	21.18303603	45.50230659	4.699999809	4.300000191	32.4841946	No	No	No	14.7919	28/09/2018 11:40	4.7	1	28/09/2018	4.3	0.895801	4059	735	28/09/2018 11:40	28/09/2018 11:40	28/09/2018	1.43207	115803	4.8483	15.9672	4.39216	F	308872	BALB/c	CT26	Flank	Small	1036
Ran	Normal	21.18303603	51.31111561	5.300000191	4.300000191	32.4841946	No	No	No	14.7919	28/09/2018 11:44	5.3	1	28/09/2018	4.3	0.895801	4059	735	28/09/2018 11:40	28/09/2018 11:40	28/09/2018	1.43207	115803	4.8483	15.9672	4.39216	F	308872	BALB/c	CT26	Flank	Small	1036
Ran	Normal	140.7710866	178.7220832	8.600000381	6.300000191	106.2825406	No	No	No	34.9536	28/09/2018 11:39	8.6	1	28/09/2018	6.3	0.960134	4059	735	28/09/2018 11:39	28/09/2018 11:39	28/09/2018	4.02737	115802	7.70303	98.7828	6.08135	F	308873	BALB/c	CT26	Flank	Small	1036
Ran	Normal	140.7710866	156.4513177	8.300000191	6	106.2825406	No	No	No	34.9536	28/09/2018 11:45	8.3	1	28/09/2018	6	0.960134	4059	735	28/09/2018 11:39	28/09/2018 11:39	28/09/2018	4.02737	115802	7.70303	98.7828	6.08135	F	308873	BALB/c	CT26	Flank	Small	1036
Ran	Normal	104.3765899	178.7220832	8.600000381	6.300000191	101.0461127	No	Yes	Yes	33.0585	28/09/2018 11:39	8.6	1	28/09/2018	6.3	0.967113	4059	874	28/09/2018 11:45	28/09/2018 11:45	28/09/2018	3.15733	115808	7.38428	74.6266	6.11317	F	308873	BALB/c	CT26	Flank	Small	1036
Ran	Normal	104.3765899	156.4513177	8.300000191	6	101.0461127	No	Yes	Yes	33.0585	28/09/2018 11:45	8.3	1	28/09/2018	6	0.967113	4059	874	28/09/2018 11:45	28/09/2018 11:45	28/09/2018	3.15733	115808	7.38428	74.6266	6.11317	F	308873	BALB/c	CT26	Flank	Small	1036
Ran	Normal	237.4615199	669.6304961	11.60000038	10.5	344.7228586	Yes	Yes	No	77.152	28/09/2018 11:38	11.6	1	28/09/2018	10.5	0.878943	4059	735	28/09/2018 11:38	28/09/2018 11:38	28/09/2018	3.07784	115801	11.1154	160.075	8.9362	F	308874	BALB/c	CT26	Flank	Small	1036
Ran	Normal	237.4615199	167.8919534	10.60000038	5.5	344.7228586	Yes	Yes	No	77.152	28/09/2018 11:43	10.6	1	28/09/2018	5.5	0.878943	4059	735	28/09/2018 11:38	28/09/2018 11:38	28/09/2018	3.07784	115801	11.1154	160.075	8.9362	F	308874	BALB/c	CT26	Flank	Small	1036
Ran	Normal	272.2756063	669.6304961	11.60000038	10.5	476.8615655	No	No	No	91.1633	28/09/2018 11:38	11.6	1	28/09/2018	10.5	0.967417	4059	874	28/09/2018 11:43	28/09/2018 11:43	28/09/2018	2.98668	115806	11.6683	190.896	10.4617	F	308874	BALB/c	CT26	Flank	Small	1036
Ran	Normal	272.2756063	167.8919534	10.60000038	5.5	476.8615655	No	No	No	91.1633	28/09/2018 11:43	10.6	1	28/09/2018	5.5	0.967417	4059	874	28/09/2018 11:43	28/09/2018 11:43	28/09/2018	2.98668	115806	11.6683	190.896	10.4617	F	308874	BALB/c	CT26	Flank	Small	1036
Ran	Normal	129.445559	476.3220446	12.30000019	8.600000381	185.7954852	Yes	Yes	No	53.5982	28/09/2018 11:37	12.3	1	28/09/2018	8.6	0.825558	4059	735	28/09/2018 11:37	28/09/2018 11:37	28/09/2018	2.41511	115800	11.0342	96.7362	6.9329	F	308875	BALB/c	CT26	Flank	Small	1036
Ran	Normal	129.445559	363.15555	11.39999962	7.800000191	185.7954852	Yes	Yes	No	53.5982	28/09/2018 11:41	11.4	1	28/09/2018	7.8	0.825558	4059	735	28/09/2018 11:37	28/09/2018 11:37	28/09/2018	2.41511	115800	11.0342	96.7362	6.9329	F	308875	BALB/c	CT26	Flank	Small	1036
Ran	Normal	27.89175117	476.3220446	12.30000019	8.600000381	20.78152418	Yes	Yes	No	12.2416	28/09/2018 11:37	12.3	1	28/09/2018	8.6	0.393272	4059	874	28/09/2018 11:41	28/09/2018 11:41	28/09/2018	2.27844	115804	6.1742	25.0084	3.39523	F	308875	BALB/c	CT26	Flank	Small	1036
Ran	Normal	27.89175117	363.15555	11.39999962	7.800000191	20.78152418	Yes	Yes	No	12.2416	28/09/2018 11:41	11.4	1	28/09/2018	7.8	0.393272	4059	874	28/09/2018 11:41	28/09/2018 11:41	28/09/2018	2.27844	115804	6.1742	25.0084	3.39523	F	308875	BALB/c	CT26	Flank	Small	1036
Ran	Normal	290.2744034	631.2103279	12.30000019	9.899999619	455.3997501	Yes	Yes	Yes	89.7879	05/10/2018 11:46	12.3	1	05/10/2018	9.9	0.742402	4066	874	05/10/2018 11:58	05/10/2018 11:58	05/10/2018	3.23289	115952	11.2739	193.583	10.1439	F	308907	C57BL/6		Flank	Large	1047
Ran	Normal	290.2744034	458.044217	10.80000019	9	455.3997501	Yes	Yes	Yes	89.7879	05/10/2018 11:58	10.8	1	05/10/2018	9	0.742402	4066	874	05/10/2018 11:58	05/10/2018 11:58	05/10/2018	3.23289	115952	11.2739	193.583	10.1439	F	308907	C57BL/6		Flank	Large	1047
Ran	Normal	378.8105418	631.2103279	12.30000019	9.899999619	650.117007	No	No	No	111.825	05/10/2018 11:46	12.3	1	05/10/2018	9.9	0.917354	4066	735	05/10/2018 11:46	05/10/2018 11:46	05/10/2018	3.38753	115938	13.0923	270.01	11.6274	F	308907	C57BL/6		Flank	Large	1047
Ran	Normal	378.8105418	458.044217	10.80000019	9	650.117007	No	No	No	111.825	05/10/2018 11:58	10.8	1	05/10/2018	9	0.917354	4066	735	05/10/2018 11:46	05/10/2018 11:46	05/10/2018	3.38753	115938	13.0923	270.01	11.6274	F	308907	C57BL/6		Flank	Large	1047
System error	Normal	1	568.2366501	11.30000019	9.800000191	0.5	No_Overlay	No	No	-1	05/10/2018 11:47	11.3	1	05/10/2018	9.8	-1	4066	874	05/10/2018 11:59	05/10/2018 11:59	05/10/2018	-1	115953	-1	-1	-1	F	308908	C57BL/6		Flank	Large	1047
System error	Normal	1	637.9396582	13.5	9.5	0.5	No_Overlay	No	No	-1	05/10/2018 11:59	13.5	1	05/10/2018	9.5	-1	4066	874	05/10/2018 11:59	05/10/2018 11:59	05/10/2018	-1	115953	-1	-1	-1	F	308908	C57BL/6		Flank	Large	1047
Ran	Normal	455.8030076	568.2366501	11.30000019	9.800000191	548.2284365	No	No	No	103.537	05/10/2018 11:47	11.3	1	05/10/2018	9.8	0.87364	4066	735	05/10/2018 11:47	05/10/2018 11:47	05/10/2018	4.40232	115939	13.3284	325.354	10.59	F	308908	C57BL/6		Flank	Large	1047
Ran	Normal	455.8030076	637.9396582	13.5	9.5	548.2284365	No	No	No	103.537	05/10/2018 11:59	13.5	1	05/10/2018	9.5	0.87364	4066	735	05/10/2018 11:47	05/10/2018 11:47	05/10/2018	4.40232	115939	13.3284	325.354	10.59	F	308908	C57BL/6		Flank	Large	1047
System error	Prepalpable	1	-0.523598776	-1	-1	0.5	No_Overlay	No	No	-1	05/10/2018 11:50	-1	1	05/10/2018	-1	-1	4066	735	05/10/2018 11:50	05/10/2018 11:50	05/10/2018	-1	115942	-1	-1	-1	F	308909	C57BL/6		Flank	NoTumour	1047
System error	Prepalpable	1	-0.523598776	-1	-1	0.5	No_Overlay	No	No	-1	05/10/2018 11:55	-1	1	05/10/2018	-1	-1	4066	735	05/10/2018 11:50	05/10/2018 11:50	05/10/2018	-1	115942	-1	-1	-1	F	308909	C57BL/6		Flank	NoTumour	1047
System error	Prepalpable	1	-0.523598776	-1	-1	0.5	No_Overlay	Yes	Yes	-1	05/10/2018 11:50	-1	1	05/10/2018	-1	-1	4066	874	05/10/2018 11:55	05/10/2018 11:55	05/10/2018	-1	115948	-1	-1	-1	F	308909	C57BL/6		Flank	NoTumour	1047
System error	Prepalpable	1	-0.523598776	-1	-1	0.5	No_Overlay	Yes	Yes	-1	05/10/2018 11:55	-1	1	05/10/2018	-1	-1	4066	874	05/10/2018 11:55	05/10/2018 11:55	05/10/2018	-1	115948	-1	-1	-1	F	308909	C57BL/6		Flank	NoTumour	1047
Ran	Normal	556.7584114	540.4545011	11.19999981	9.600000381	402.4919936	No	No	No	88.0398	05/10/2018 11:50	11.2	1	05/10/2018	9.6	0.971868	4066	874	05/10/2018 11:56	05/10/2018 11:56	05/10/2018	6.32394	115949	11.8529	358.856	9.14341	F	308910	C57BL/6		Flank	Large	1047
Ran	Normal	556.7584114	474.1961558	10.69999981	9.199999809	402.4919936	No	No	No	88.0398	05/10/2018 11:56	10.7	1	05/10/2018	9.2	0.971868	4066	874	05/10/2018 11:56	05/10/2018 11:56	05/10/2018	6.32394	115949	11.8529	358.856	9.14341	F	308910	C57BL/6		Flank	Large	1047
Ran	Normal	403.527334	540.4545011	11.19999981	9.600000381	413.2418063	No	No	No	85.8587	05/10/2018 11:50	11.2	1	05/10/2018	9.6	0.978803	4066	735	05/10/2018 11:50	05/10/2018 11:50	05/10/2018	4.6999	115943	11.2762	267.117	9.62609	F	308910	C57BL/6		Flank	Large	1047
Ran	Normal	403.527334	474.1961558	10.69999981	9.199999809	413.2418063	No	No	No	85.8587	05/10/2018 11:56	10.7	1	05/10/2018	9.2	0.978803	4066	735	05/10/2018 11:50	05/10/2018 11:50	05/10/2018	4.6999	115943	11.2762	267.117	9.62609	F	308910	C57BL/6		Flank	Large	1047
Ran	Normal	58.4593909	112.2773707	6.599999905	5.699999809	70.61029185	Yes	Yes	Yes	25.7762	05/10/2018 11:51	6.6	1	05/10/2018	5.7	0.939917	4066	735	05/10/2018 11:51	05/10/2018 11:51	05/10/2018	2.26796	115944	6.18604	40.2464	5.47872	F	308911	C57BL/6		Flank	Medium	1047
Ran	Normal	58.4593909	114.4901158	6.5	5.800000191	70.61029185	Yes	Yes	Yes	25.7762	05/10/2018 11:54	6.5	1	05/10/2018	5.8	0.939917	4066	735	05/10/2018 11:51	05/10/2018 11:51	05/10/2018	2.26796	115944	6.18604	40.2464	5.47872	F	308911	C57BL/6		Flank	Medium	1047
Ran	Normal	113.7870589	112.2773707	6.599999905	5.699999809	81.46865019	No	No	No	27.7652	05/10/2018 11:51	6.6	1	05/10/2018	5.7	0.959082	4066	874	05/10/2018 11:54	05/10/2018 11:54	05/10/2018	4.09819	115946	6.54748	82.4487	5.8684	F	308911	C57BL/6		Flank	Medium	1047
Ran	Normal	113.7870589	114.4901158	6.5	5.800000191	81.46865019	No	No	No	27.7652	05/10/2018 11:54	6.5	1	05/10/2018	5.8	0.959082	4066	874	05/10/2018 11:54	05/10/2018 11:54	05/10/2018	4.09819	115946	6.54748	82.4487	5.8684	F	308911	C57BL/6		Flank	Medium	1047
Ran	Normal	903.3632896	971.3233422	13.10000038	11.89999962	932.6902632	No	No	No	142.095	05/10/2018 11:52	13.1	1	05/10/2018	11.9	0.957275	4066	874	05/10/2018 11:54	05/10/2018 11:54	05/10/2018	6.35746	115947	14.2623	623.247	13.1277	F	308912	C57BL/6		Flank	Large	1047
Ran	Normal	903.3632896	796.2722189	12.80000019	10.89999962	932.6902632	No	No	No	142.095	05/10/2018 11:54	12.8	1	05/10/2018	10.9	0.957275	4066	874	05/10/2018 11:54	05/10/2018 11:54	05/10/2018	6.35746	115947	14.2623	623.247	13.1277	F	308912	C57BL/6		Flank	Large	1047
Ran	Normal	964.4576258	971.3233422	13.10000038	11.89999962	1048.447693	No	No	No	150.717	05/10/2018 11:52	13.1	1	05/10/2018	11.9	0.918455	4066	735	05/10/2018 11:52	05/10/2018 11:52	05/10/2018	6.39913	115945	15.5163	723.311	13.9128	F	308912	C57BL/6		Flank	Large	1047
Ran	Normal	964.4576258	796.2722189	12.80000019	10.89999962	1048.447693	No	No	No	150.717	05/10/2018 11:54	12.8	1	05/10/2018	10.9	0.918455	4066	735	05/10/2018 11:52	05/10/2018 11:52	05/10/2018	6.39913	115945	15.5163	723.311	13.9128	F	308912	C57BL/6		Flank	Large	1047
System error	Prepalpable	0.225243579	-0.523598776	-1	-1	0.069706136	Yes	Yes	No	0.28239	05/10/2018 12:22	-1	1	05/10/2018	-1	0.0242519	4066	735	05/10/2018 12:28	05/10/2018 12:28	05/10/2018	0.797633	115988	0.716817	0.147796	0.493687	F	308913	C57BL/6		Flank	NoTumour	1047
System error	Prepalpable	0.225243579	-0.523598776	-1	-1	0.069706136	Yes	Yes	No	0.28239	05/10/2018 12:28	-1	1	05/10/2018	-1	0.0242519	4066	735	05/10/2018 12:28	05/10/2018 12:28	05/10/2018	0.797633	115988	0.716817	0.147796	0.493687	F	308913	C57BL/6		Flank	NoTumour	1047
System error	Prepalpable	1.890238105	-0.523598776	-1	-1	0.363144254	Yes	Yes	No	1.12474	05/10/2018 12:22	-1	1	05/10/2018	-1	0.0648308	4066	874	05/10/2018 12:22	05/10/2018 12:22	05/10/2018	1.6806	115980	1.66183	0.944291	0.645739	F	308913	C57BL/6		Flank	NoTumour	1047
System error	Prepalpable	1.890238105	-0.523598776	-1	-1	0.363144254	Yes	Yes	No	1.12474	05/10/2018 12:28	-1	1	05/10/2018	-1	0.0648308	4066	874	05/10/2018 12:22	05/10/2018 12:22	05/10/2018	1.6806	115980	1.66183	0.944291	0.645739	F	308913	C57BL/6		Flank	NoTumour	1047
Ran	Normal	1040.312509	775.6215428	12.69999981	10.80000019	916.6723312	No	No	No	138.579	05/10/2018 12:22	12.7	1	05/10/2018	10.8	0.949807	4066	874	05/10/2018 12:22	05/10/2018 12:22	05/10/2018	7.507	115981	14.0367	729.925	13.2296	F	308914	C57BL/6		Flank	Large	1047
Ran	Normal	1040.312509	1194.590607	13.5	13	916.6723312	No	No	No	138.579	05/10/2018 12:28	13.5	1	05/10/2018	13	0.949807	4066	874	05/10/2018 12:22	05/10/2018 12:22	05/10/2018	7.507	115981	14.0367	729.925	13.2296	F	308914	C57BL/6		Flank	Large	1047
Ran	Normal	815.7900779	775.6215428	12.69999981	10.80000019	1049.526975	No	No	No	150.016	05/10/2018 12:22	12.7	1	05/10/2018	10.8	0.967957	4066	735	05/10/2018 12:28	05/10/2018 12:28	05/10/2018	5.43802	115989	14.357	571.991	13.9922	F	308914	C57BL/6		Flank	Large	1047
Ran	Normal	815.7900779	1194.590607	13.5	13	1049.526975	No	No	No	150.016	05/10/2018 12:28	13.5	1	05/10/2018	13	0.967957	4066	735	05/10/2018 12:28	05/10/2018 12:28	05/10/2018	5.43802	115989	14.357	571.991	13.9922	F	308914	C57BL/6		Flank	Large	1047
Ran	Normal	93.36654109	215.5132462	8.399999619	7	147.9331029	Not_sure	Not_sure	No	42.5618	05/10/2018 11:48	8.4	1	05/10/2018	7	0.961441	4066	735	05/10/2018 11:48	05/10/2018 11:48	05/10/2018	2.19367	115940	8.41869	67.2186	6.95145	F	308915	C57BL/6		Flank	Medium	1047
Ran	Normal	93.36654109	143.2566232	7.599999905	6	147.9331029	Not_sure	Not_sure	No	42.5618	05/10/2018 11:56	7.6	1	05/10/2018	6	0.961441	4066	735	05/10/2018 11:48	05/10/2018 11:48	05/10/2018	2.19367	115940	8.41869	67.2186	6.95145	F	308915	C57BL/6		Flank	Medium	1047
Ran	Normal	89.06442331	215.5132462	8.399999619	7	151.7755328	Not_sure	Not_sure	No	44.3696	05/10/2018 11:48	8.4	1	05/10/2018	7	0.968628	4066	874	05/10/2018 11:56	05/10/2018 11:56	05/10/2018	2.00733	115950	8.84758	63.6193	6.84142	F	308915	C57BL/6		Flank	Medium	1047
Ran	Normal	89.06442331	143.2566232	7.599999905	6	151.7755328	Not_sure	Not_sure	No	44.3696	05/10/2018 11:56	7.6	1	05/10/2018	6	0.968628	4066	874	05/10/2018 11:56	05/10/2018 11:56	05/10/2018	2.00733	115950	8.84758	63.6193	6.84142	F	308915	C57BL/6		Flank	Medium	1047
Ran	Normal	75.6153814	326.8638635	11.39999962	7.400000095	634.3551092	Not_sure	Yes	Yes	111.823	05/10/2018 11:48	11.4	1	05/10/2018	7.4	0.701493	4066	874	05/10/2018 11:57	05/10/2018 11:57	05/10/2018	0.676206	115951	13.4049	53.8479	11.3457	F	308916	C57BL/6		Flank	Large	1047
Ran	Normal	75.6153814	224.4416799	10.80000019	6.300000191	634.3551092	Not_sure	Yes	Yes	111.823	05/10/2018 11:57	10.8	1	05/10/2018	6.3	0.701493	4066	874	05/10/2018 11:57	05/10/2018 11:57	05/10/2018	0.676206	115951	13.4049	53.8479	11.3457	F	308916	C57BL/6		Flank	Large	1047
Ran	Normal	365.3395039	326.8638635	11.39999962	7.400000095	724.964612	No	No	No	128.183	05/10/2018 11:48	11.4	1	05/10/2018	7.4	0.607303	4066	735	05/10/2018 11:48	05/10/2018 11:48	05/10/2018	2.85014	115941	16.0151	270.342	11.3114	F	308916	C57BL/6		Flank	Large	1047
Ran	Normal	365.3395039	224.4416799	10.80000019	6.300000191	724.964612	No	No	No	128.183	05/10/2018 11:57	10.8	1	05/10/2018	6.3	0.607303	4066	735	05/10/2018 11:48	05/10/2018 11:48	05/10/2018	2.85014	115941	16.0151	270.342	11.3114	F	308916	C57BL/6		Flank	Large	1047
Ran	Normal	279.4831562	429.8034194	10.60000038	8.800000191	333.7407725	Yes	Yes	Yes	75.9331	05/10/2018 12:24	10.6	1	05/10/2018	8.8	0.92088	4066	874	05/10/2018 12:24	05/10/2018 12:24	05/10/2018	3.68065	115982	11.1397	188.713	8.79039	F	308917	C57BL/6		Flank	Large	1047
Ran	Normal	279.4831562	470.7676753	11.10000038	9	333.7407725	Yes	Yes	Yes	75.9331	05/10/2018 12:26	11.1	1	05/10/2018	9	0.92088	4066	874	05/10/2018 12:24	05/10/2018 12:24	05/10/2018	3.68065	115982	11.1397	188.713	8.79039	F	308917	C57BL/6		Flank	Large	1047
Ran	Normal	472.0779465	429.8034194	10.60000038	8.800000191	311.8510283	No	No	No	71.1563	05/10/2018 12:24	10.6	1	05/10/2018	8.8	0.937677	4066	735	05/10/2018 12:26	05/10/2018 12:26	05/10/2018	6.63438	115984	11.0461	336.335	8.76524	F	308917	C57BL/6		Flank	Large	1047
Ran	Normal	472.0779465	470.7676753	11.10000038	9	311.8510283	No	No	No	71.1563	05/10/2018 12:26	11.1	1	05/10/2018	9	0.937677	4066	735	05/10/2018 12:26	05/10/2018 12:26	05/10/2018	6.63438	115984	11.0461	336.335	8.76524	F	308917	C57BL/6		Flank	Large	1047
Ran	Normal	852.1382775	979.3308098	13.89999962	11.60000038	933.2217558	No	Yes	Yes	143.765	05/10/2018 12:25	13.9	1	05/10/2018	11.6	0.990289	4066	874	05/10/2018 12:25	05/10/2018 12:25	05/10/2018	5.9273	115983	14.0893	567.687	12.9826	F	308918	C57BL/6		Flank	Large	1047
Ran	Normal	852.1382775	1116.935213	14.10000038	12.30000019	933.2217558	No	Yes	Yes	143.765	05/10/2018 12:26	14.1	1	05/10/2018	12.3	0.990289	4066	874	05/10/2018 12:25	05/10/2018 12:25	05/10/2018	5.9273	115983	14.0893	567.687	12.9826	F	308918	C57BL/6		Flank	Large	1047
Ran	Normal	731.8844525	979.3308098	13.89999962	11.60000038	913.2352897	No	No	No	143.229	05/10/2018 12:25	13.9	1	05/10/2018	11.6	0.985844	4066	735	05/10/2018 12:26	05/10/2018 12:26	05/10/2018	5.10989	115985	14.4333	492.448	12.7521	F	308918	C57BL/6		Flank	Large	1047
Ran	Normal	731.8844525	1116.935213	14.10000038	12.30000019	913.2352897	No	No	No	143.229	05/10/2018 12:26	14.1	1	05/10/2018	12.3	0.985844	4066	735	05/10/2018 12:26	05/10/2018 12:26	05/10/2018	5.10989	115985	14.4333	492.448	12.7521	F	308918	C57BL/6		Flank	Large	1047
System error	Prepalpable	1	-0.523598776	-1	-1	0.5	No_Overlay	No	No	-1	05/10/2018 12:21	-1	1	05/10/2018	-1	-1	4066	874	05/10/2018 12:21	05/10/2018 12:21	05/10/2018	-1	115978	-1	-1	-1	F	308919	C57BL/6		Flank	NoTumour	1047
System error	Prepalpable	1	-0.523598776	-1	-1	0.5	No_Overlay	No	No	-1	05/10/2018 12:27	-1	1	05/10/2018	-1	-1	4066	874	05/10/2018 12:21	05/10/2018 12:21	05/10/2018	-1	115978	-1	-1	-1	F	308919	C57BL/6		Flank	NoTumour	1047
System error	Prepalpable	7.081146116	-0.523598776	-1	-1	35.88294596	Yes	Yes	Yes	16.4274	05/10/2018 12:21	-1	1	05/10/2018	-1	0	4066	735	05/10/2018 12:27	05/10/2018 12:27	05/10/2018	0.431057	115986	5.50465	5.42765	4.36867	F	308919	C57BL/6		Flank	NoTumour	1047
System error	Prepalpable	7.081146116	-0.523598776	-1	-1	35.88294596	Yes	Yes	Yes	16.4274	05/10/2018 12:27	-1	1	05/10/2018	-1	0	4066	735	05/10/2018 12:27	05/10/2018 12:27	05/10/2018	0.431057	115986	5.50465	5.42765	4.36867	F	308919	C57BL/6		Flank	NoTumour	1047
Ran	Normal	614.4544768	945.8517773	13.89999962	11.39999962	1122.646793	No	No	No	164.768	05/10/2018 12:21	13.9	1	05/10/2018	11.4	0.843178	4066	735	05/10/2018 12:27	05/10/2018 12:27	05/10/2018	3.72921	115987	16.0312	426.563	13.627	F	308920	C57BL/6		Flank	Large	1047
Ran	Normal	614.4544768	1148.53695	13.60000038	12.69999981	1122.646793	No	No	No	164.768	05/10/2018 12:27	13.6	1	05/10/2018	12.7	0.843178	4066	735	05/10/2018 12:27	05/10/2018 12:27	05/10/2018	3.72921	115987	16.0312	426.563	13.627	F	308920	C57BL/6		Flank	Large	1047
Ran	Normal	956.955781	945.8517773	13.89999962	11.39999962	1060.359646	No	No	No	163.131	05/10/2018 12:21	13.9	1	05/10/2018	11.4	0.920121	4066	874	05/10/2018 12:21	05/10/2018 12:21	05/10/2018	5.86618	115979	16.1566	645.139	13.0001	F	308920	C57BL/6		Flank	Large	1047
Ran	Normal	956.955781	1148.53695	13.60000038	12.69999981	1060.359646	No	No	No	163.131	05/10/2018 12:27	13.6	1	05/10/2018	12.7	0.920121	4066	874	05/10/2018 12:21	05/10/2018 12:21	05/10/2018	5.86618	115979	16.1566	645.139	13.0001	F	308920	C57BL/6		Flank	Large	1047
System error	Prepalpable	25.86431723	-0.523598776	-1	-1	51.29824691	No	No	No	20.2204	05/10/2018 12:00	-1	1	05/10/2018	-1	0.59368	4066	735	05/10/2018 12:00	05/10/2018 12:00	05/10/2018	1.27912	115954	5.61311	19.0746	5.07391	F	308921	C57BL/6		Flank	NoTumour	1047
System error	Prepalpable	25.86431723	-0.523598776	-1	-1	51.29824691	No	No	No	20.2204	05/10/2018 12:10	-1	1	05/10/2018	-1	0.59368	4066	735	05/10/2018 12:00	05/10/2018 12:00	05/10/2018	1.27912	115954	5.61311	19.0746	5.07391	F	308921	C57BL/6		Flank	NoTumour	1047
System error	Prepalpable	1.955807451	-0.523598776	-1	-1	2.430081758	Not_sure	Yes	Yes	2.7339	05/10/2018 12:00	-1	1	05/10/2018	-1	0.123485	4066	874	05/10/2018 12:10	05/10/2018 12:10	05/10/2018	0.715391	115964	1.9632	1.3073	1.77774	F	308921	C57BL/6		Flank	NoTumour	1047
System error	Prepalpable	1.955807451	-0.523598776	-1	-1	2.430081758	Not_sure	Yes	Yes	2.7339	05/10/2018 12:10	-1	1	05/10/2018	-1	0.123485	4066	874	05/10/2018 12:10	05/10/2018 12:10	05/10/2018	0.715391	115964	1.9632	1.3073	1.77774	F	308921	C57BL/6		Flank	NoTumour	1047
System error	Prepalpable	18.15666191	-0.523598776	-1	-1	13.25587571	No	No	No	9.50133	05/10/2018 12:02	-1	1	05/10/2018	-1	-1	4066	874	05/10/2018 12:02	05/10/2018 12:02	05/10/2018	1.91096	115960	4.8532	13.5497	2.79032	F	308923	C57BL/6		Flank	NoTumour	1047
System error	Prepalpable	28.311551	-0.523598776	-1	-1	102.4596828	No	No	No	31.6362	05/10/2018 12:02	-1	1	05/10/2018	-1	0.804173	4066	735	05/10/2018 12:02	05/10/2018 12:02	05/10/2018	0.89491	115956	7.1274	21.6326	6.47737	F	308923	C57BL/6		Flank	NoTumour	1047
System error	Prepalpable	1	-0.523598776	-1	-1	0.5	No_Overlay	No	No	-1	05/10/2018 12:02	-1	1	05/10/2018	-1	-1	4066	735	05/10/2018 12:02	05/10/2018 12:02	05/10/2018	-1	115957	-1	-1	-1	F	308924	C57BL/6		Flank	NoTumour	1047
System error	Prepalpable	1	-0.523598776	-1	-1	0.5	No_Overlay	No	No	-1	05/10/2018 12:02	-1	1	05/10/2018	-1	-1	4066	874	05/10/2018 12:02	05/10/2018 12:02	05/10/2018	-1	115961	-1	-1	-1	F	308924	C57BL/6		Flank	NoTumour	1047
System error	Prepalpable	13.72910823	-0.523598776	-1	-1	7.238034182	Yes	Yes	Yes	5.99582	05/10/2018 12:02	-1	1	05/10/2018	-1	0.827234	4066	874	05/10/2018 12:12	05/10/2018 12:12	05/10/2018	2.28978	115966	4.21776	12.2089	2.41436	F	308925	C57BL/6		Flank	NoTumour	1047
System error	Prepalpable	13.72910823	-0.523598776	-1	-1	7.238034182	Yes	Yes	Yes	5.99582	05/10/2018 12:12	-1	1	05/10/2018	-1	0.827234	4066	874	05/10/2018 12:12	05/10/2018 12:12	05/10/2018	2.28978	115966	4.21776	12.2089	2.41436	F	308925	C57BL/6		Flank	NoTumour	1047
System error	Prepalpable	7.34676054	-0.523598776	-1	-1	30.58775846	No	Yes	Yes	15.0666	05/10/2018 12:02	-1	1	05/10/2018	-1	0.729138	4066	735	05/10/2018 12:02	05/10/2018 12:02	05/10/2018	0.487619	115958	6.10141	6.32516	4.06034	F	308925	C57BL/6		Flank	NoTumour	1047
System error	Prepalpable	7.34676054	-0.523598776	-1	-1	30.58775846	No	Yes	Yes	15.0666	05/10/2018 12:12	-1	1	05/10/2018	-1	0.729138	4066	735	05/10/2018 12:02	05/10/2018 12:02	05/10/2018	0.487619	115958	6.10141	6.32516	4.06034	F	308925	C57BL/6		Flank	NoTumour	1047
Ran	Normal	40.11516949	87.78027839	6.199999809	5.199999809	56.67067696	No	Yes	Yes	23.129	05/10/2018 12:02	6.2	1	05/10/2018	5.2	0.937098	4066	874	05/10/2018 12:12	05/10/2018 12:12	05/10/2018	1.73441	115967	6.20933	27.6329	4.9004	F	308926	C57BL/6		Flank	Medium	1047
Ran	Normal	40.11516949	69.45589729	5.099999905	5.099999905	56.67067696	No	Yes	Yes	23.129	05/10/2018 12:12	5.1	1	05/10/2018	5.1	0.937098	4066	874	05/10/2018 12:12	05/10/2018 12:12	05/10/2018	1.73441	115967	6.20933	27.6329	4.9004	F	308926	C57BL/6		Flank	Medium	1047
Ran	Normal	48.64190362	87.78027839	6.199999809	5.199999809	59.96157583	No	Yes	Yes	22.7474	05/10/2018 12:02	6.2	1	05/10/2018	5.2	0.88076	4066	735	05/10/2018 12:02	05/10/2018 12:02	05/10/2018	2.13835	115959	6.58196	38.8511	5.27195	F	308926	C57BL/6		Flank	Medium	1047
Ran	Normal	48.64190362	69.45589729	5.099999905	5.099999905	59.96157583	No	Yes	Yes	22.7474	05/10/2018 12:12	5.1	1	05/10/2018	5.1	0.88076	4066	735	05/10/2018 12:02	05/10/2018 12:02	05/10/2018	2.13835	115959	6.58196	38.8511	5.27195	F	308926	C57BL/6		Flank	Medium	1047
System error	Prepalpable	1	15.41213097	3.5	2.900000095	0.5	No_Overlay	No	No	-1	05/10/2018 12:02	3.5	1	05/10/2018	2.9	-1	4066	874	05/10/2018 12:02	05/10/2018 12:02	05/10/2018	-1	115962	-1	-1	-1	F	308927	C57BL/6		Flank	Small	1047
System error	Prepalpable	1	14.13716694	3	3	0.5	No_Overlay	No	No	-1	05/10/2018 12:14	3	1	05/10/2018	3	-1	4066	874	05/10/2018 12:02	05/10/2018 12:02	05/10/2018	-1	115962	-1	-1	-1	F	308927	C57BL/6		Flank	Small	1047
Ran	Prepalpable	14.94780061	15.41213097	3.5	2.900000095	6.162943868	Not_sure	Not_sure	No	6.22265	05/10/2018 12:02	3.5	1	05/10/2018	2.9	0.866774	4066	735	05/10/2018 12:14	05/10/2018 12:14	05/10/2018	2.40216	115968	4.15462	10.3508	1.98081	F	308927	C57BL/6		Flank	Small	1047
Ran	Prepalpable	14.94780061	14.13716694	3	3	6.162943868	Not_sure	Not_sure	No	6.22265	05/10/2018 12:14	3	1	05/10/2018	3	0.866774	4066	735	05/10/2018 12:14	05/10/2018 12:14	05/10/2018	2.40216	115968	4.15462	10.3508	1.98081	F	308927	C57BL/6		Flank	Small	1047
System error	Prepalpable	1	-0.523598776	-1	-1	0.5	No_Overlay	No	No	-1	05/10/2018 12:02	-1	1	05/10/2018	-1	-1	4066	735	05/10/2018 12:14	05/10/2018 12:14	05/10/2018	-1	115969	-1	-1	-1	F	308928	C57BL/6		Flank	NoTumour	1047
System error	Prepalpable	1	-0.523598776	-1	-1	0.5	No_Overlay	No	No	-1	05/10/2018 12:14	-1	1	05/10/2018	-1	-1	4066	735	05/10/2018 12:14	05/10/2018 12:14	05/10/2018	-1	115969	-1	-1	-1	F	308928	C57BL/6		Flank	NoTumour	1047
System error	Prepalpable	1	-0.523598776	-1	-1	0.5	No_Overlay	Yes	Yes	-1	05/10/2018 12:14	-1	1	05/10/2018	-1	-1	4066	874	05/10/2018 12:17	05/10/2018 12:17	05/10/2018	-1	115974	-1	-1	-1	F	308929	C57BL/6		Flank	NoTumour	1047
System error	Prepalpable	1	-0.523598776	-1	-1	0.5	No_Overlay	Yes	Yes	-1	05/10/2018 12:17	-1	1	05/10/2018	-1	-1	4066	874	05/10/2018 12:17	05/10/2018 12:17	05/10/2018	-1	115974	-1	-1	-1	F	308929	C57BL/6		Flank	NoTumour	1047
Ran	Normal	413.4419702	773.3139768	12.89999962	10.69999981	626.601753	No	No	No	106.832	05/10/2018 12:15	12.9	1	05/10/2018	10.7	0.952084	4066	735	05/10/2018 12:15	05/10/2018 12:15	05/10/2018	3.87002	115971	12.1921	289.807	11.7306	F	308930	C57BL/6		Flank	Large	1047
Ran	Normal	413.4419702	578.2939262	11.5	9.800000191	626.601753	No	No	No	106.832	05/10/2018 12:17	11.5	1	05/10/2018	9.8	0.952084	4066	735	05/10/2018 12:15	05/10/2018 12:15	05/10/2018	3.87002	115971	12.1921	289.807	11.7306	F	308930	C57BL/6		Flank	Large	1047
Ran	Normal	549.3847571	773.3139768	12.89999962	10.69999981	678.989767	No	No	No	116.365	05/10/2018 12:15	12.9	1	05/10/2018	10.7	0.974684	4066	874	05/10/2018 12:17	05/10/2018 12:17	05/10/2018	4.72122	115975	13.3638	385.525	11.67	F	308930	C57BL/6		Flank	Large	1047
Ran	Normal	549.3847571	578.2939262	11.5	9.800000191	678.989767	No	No	No	116.365	05/10/2018 12:17	11.5	1	05/10/2018	9.8	0.974684	4066	874	05/10/2018 12:17	05/10/2018 12:17	05/10/2018	4.72122	115975	13.3638	385.525	11.67	F	308930	C57BL/6		Flank	Large	1047
System error	Prepalpable	14.01083741	-0.523598776	-1	-1	42.84582566	No	No	No	18.2014	05/10/2018 12:16	-1	1	05/10/2018	-1	0.824974	4066	874	05/10/2018 12:18	05/10/2018 12:18	05/10/2018	0.769767	115976	5.46811	10.376	4.70797	F	308931	C57BL/6		Flank	NoTumour	1047
System error	Prepalpable	14.01083741	-0.523598776	-1	-1	42.84582566	No	No	No	18.2014	05/10/2018 12:18	-1	1	05/10/2018	-1	0.824974	4066	874	05/10/2018 12:18	05/10/2018 12:18	05/10/2018	0.769767	115976	5.46811	10.376	4.70797	F	308931	C57BL/6		Flank	NoTumour	1047
System error	Prepalpable	1	-0.523598776	-1	-1	0.5	No	No	No	-1	05/10/2018 12:16	-1	1	05/10/2018	-1	-1	4066	735	05/10/2018 12:16	05/10/2018 12:16	05/10/2018	-1	115972	-1	-1	-1	F	308931	C57BL/6		Flank	NoTumour	1047
System error	Prepalpable	1	-0.523598776	-1	-1	0.5	No	No	No	-1	05/10/2018 12:18	-1	1	05/10/2018	-1	-1	4066	735	05/10/2018 12:16	05/10/2018 12:16	05/10/2018	-1	115972	-1	-1	-1	F	308931	C57BL/6		Flank	NoTumour	1047
Ran	Normal	325.2243464	417.6391644	10.30000019	8.800000191	299.1437421	Yes	Yes	No	66.7997	05/10/2018 12:16	10.3	1	05/10/2018	8.8	0.919561	4066	735	05/10/2018 12:16	05/10/2018 12:16	05/10/2018	4.86865	115973	10.2749	234.597	8.95644	F	308932	C57BL/6		Flank	Large	1047
Ran	Normal	325.2243464	363.15555	11.39999962	7.800000191	299.1437421	Yes	Yes	No	66.7997	05/10/2018 12:19	11.4	1	05/10/2018	7.8	0.919561	4066	735	05/10/2018 12:16	05/10/2018 12:16	05/10/2018	4.86865	115973	10.2749	234.597	8.95644	F	308932	C57BL/6		Flank	Large	1047
Ran	Normal	537.3006077	417.6391644	10.30000019	8.800000191	333.3148461	No	No	No	74.5159	05/10/2018 12:16	10.3	1	05/10/2018	8.8	0.957001	4066	874	05/10/2018 12:19	05/10/2018 12:19	05/10/2018	7.21055	115977	10.2536	346.32	8.94614	F	308932	C57BL/6		Flank	Large	1047
Ran	Normal	537.3006077	363.15555	11.39999962	7.800000191	333.3148461	No	No	No	74.5159	05/10/2018 12:19	11.4	1	05/10/2018	7.8	0.957001	4066	874	05/10/2018 12:19	05/10/2018 12:19	05/10/2018	7.21055	115977	10.2536	346.32	8.94614	F	308932	C57BL/6		Flank	Large	1047
Ran	Normal	597.0402202	717.7450532	12.19999981	10.60000038	602.626909	No	No	No	109.328	14/09/2018 11:38	12.2	1	14/09/2018	10.6	0.947063	3532	871	14/09/2018 11:40	14/09/2018 11:40	14/09/2018	5.461	115338	12.4109	391.219	11.0242	F	300559	Nude	NCI-H1299	Flank	Medium	1004
Ran	Normal	597.0402202	980.1769079	13	12	602.626909	No	No	No	109.328	14/09/2018 11:40	13	1	14/09/2018	12	0.947063	3532	871	14/09/2018 11:40	14/09/2018 11:40	14/09/2018	5.461	115338	12.4109	391.219	11.0242	F	300559	Nude	NCI-H1299	Flank	Medium	1004
Ran	Normal	678.6992932	717.7450532	12.19999981	10.60000038	608.6280788	No	No	No	109.169	14/09/2018 11:38	12.2	1	14/09/2018	10.6	0.983182	3532	735	14/09/2018 11:38	14/09/2018 11:38	14/09/2018	6.21696	115334	12.8485	466.352	11.1502	F	300559	Nude	NCI-H1299	Flank	Medium	1004
Ran	Normal	678.6992932	980.1769079	13	12	608.6280788	No	No	No	109.169	14/09/2018 11:40	13	1	14/09/2018	12	0.983182	3532	735	14/09/2018 11:38	14/09/2018 11:38	14/09/2018	6.21696	115334	12.8485	466.352	11.1502	F	300559	Nude	NCI-H1299	Flank	Medium	1004
Ran	Normal	281.3407235	634.9944151	11	10.5	653.7311167	No	No	No	110.878	14/09/2018 11:39	11	1	14/09/2018	10.5	0.956749	3532	735	14/09/2018 11:39	14/09/2018 11:39	14/09/2018	2.53739	115335	12.4199	194.574	11.7919	F	300561	Nude	NCI-H1299	Flank	Medium	1004
Ran	Normal	281.3407235	727.8425524	11.69999981	10.89999962	653.7311167	No	No	No	110.878	14/09/2018 11:41	11.7	1	14/09/2018	10.9	0.956749	3532	735	14/09/2018 11:39	14/09/2018 11:39	14/09/2018	2.53739	115335	12.4199	194.574	11.7919	F	300561	Nude	NCI-H1299	Flank	Medium	1004
Ran	Normal	676.0641663	634.9944151	11	10.5	651.7199708	No	No	No	113.461	14/09/2018 11:39	11	1	14/09/2018	10.5	0.926168	3532	871	14/09/2018 11:41	14/09/2018 11:41	14/09/2018	5.95856	115339	14.2431	510.491	11.488	F	300561	Nude	NCI-H1299	Flank	Medium	1004
Ran	Normal	676.0641663	727.8425524	11.69999981	10.89999962	651.7199708	No	No	No	113.461	14/09/2018 11:41	11.7	1	14/09/2018	10.9	0.926168	3532	871	14/09/2018 11:41	14/09/2018 11:41	14/09/2018	5.95856	115339	14.2431	510.491	11.488	F	300561	Nude	NCI-H1299	Flank	Medium	1004
Ran	Normal	201.7687094	398.6680916	9.399999619	9	257.4328554	No	No	No	60.3085	14/09/2018 11:39	9.4	1	14/09/2018	9	0.966775	3532	735	14/09/2018 11:39	14/09/2018 11:39	14/09/2018	3.34561	115336	9.51125	142.242	8.5372	F	300562	Nude	NCI-H1299	Flank	Medium	1004
Ran	Normal	201.7687094	458.0253045	9.899999619	9.399999619	257.4328554	No	No	No	60.3085	14/09/2018 11:40	9.9	1	14/09/2018	9.4	0.966775	3532	735	14/09/2018 11:39	14/09/2018 11:39	14/09/2018	3.34561	115336	9.51125	142.242	8.5372	F	300562	Nude	NCI-H1299	Flank	Medium	1004
Ran	Normal	253.1356478	398.6680916	9.399999619	9	284.6791008	No	No	No	63.9133	14/09/2018 11:39	9.4	1	14/09/2018	9	0.954733	3532	871	14/09/2018 11:40	14/09/2018 11:40	14/09/2018	3.96061	115337	9.2112	170.165	8.90829	F	300562	Nude	NCI-H1299	Flank	Medium	1004
Ran	Normal	253.1356478	398.6680916	9.399999619	9	284.6791008	No	Yes	Yes	63.9133	14/09/2018 11:39	9.4	1	14/09/2018	9	0.954733	3532	871	14/09/2018 11:40	14/09/2018 11:40	14/09/2018	3.96061	115337	9.2112	170.165	8.90829	F	300562	Nude	NCI-H1299	Flank	Medium	1004
Ran	Normal	253.1356478	458.0253045	9.899999619	9.399999619	284.6791008	No	No	No	63.9133	14/09/2018 11:40	9.9	1	14/09/2018	9.4	0.954733	3532	871	14/09/2018 11:40	14/09/2018 11:40	14/09/2018	3.96061	115337	9.2112	170.165	8.90829	F	300562	Nude	NCI-H1299	Flank	Medium	1004
Ran	Normal	253.1356478	458.0253045	9.899999619	9.399999619	284.6791008	No	Yes	Yes	63.9133	14/09/2018 11:40	9.9	1	14/09/2018	9.4	0.954733	3532	871	14/09/2018 11:40	14/09/2018 11:40	14/09/2018	3.96061	115337	9.2112	170.165	8.90829	F	300562	Nude	NCI-H1299	Flank	Medium	1004
Ran	Normal	173.9874926	348.0360989	9.199999809	8.5	207.3050713	No	No	No	55.141	14/09/2018 11:45	9.2	1	14/09/2018	8.5	0.969108	3532	735	14/09/2018 11:45	14/09/2018 11:45	14/09/2018	3.15532	115342	9.34467	116.084	7.51909	F	300563	Nude	NCI-H1299	Flank	Medium	1004
Ran	Normal	173.9874926	429.2562441	9.899999619	9.100000381	207.3050713	No	No	No	55.141	14/09/2018 11:48	9.9	1	14/09/2018	9.1	0.969108	3532	735	14/09/2018 11:45	14/09/2018 11:45	14/09/2018	3.15532	115342	9.34467	116.084	7.51909	F	300563	Nude	NCI-H1299	Flank	Medium	1004
Ran	Normal	173.9874926	360.8726539	8.899999619	8.800000191	207.3050713	No	No	No	55.141	14/09/2018 11:57	8.9	1	14/09/2018	8.8	0.969108	3532	735	14/09/2018 11:45	14/09/2018 11:45	14/09/2018	3.15532	115342	9.34467	116.084	7.51909	F	300563	Nude	NCI-H1299	Flank	Medium	1004
Ran	Normal	142.9490533	348.0360989	9.199999809	8.5	201.3162232	No	No	No	54.8494	14/09/2018 11:45	9.2	1	14/09/2018	8.5	0.948781	3532	735	14/09/2018 11:57	14/09/2018 11:57	14/09/2018	2.60621	115357	9.71649	97.3316	7.34069	F	300563	Nude	NCI-H1299	Flank	Medium	1004
Ran	Normal	142.9490533	429.2562441	9.899999619	9.100000381	201.3162232	No	No	No	54.8494	14/09/2018 11:48	9.9	1	14/09/2018	9.1	0.948781	3532	735	14/09/2018 11:57	14/09/2018 11:57	14/09/2018	2.60621	115357	9.71649	97.3316	7.34069	F	300563	Nude	NCI-H1299	Flank	Medium	1004
Ran	Normal	142.9490533	360.8726539	8.899999619	8.800000191	201.3162232	No	No	No	54.8494	14/09/2018 11:57	8.9	1	14/09/2018	8.8	0.948781	3532	735	14/09/2018 11:57	14/09/2018 11:57	14/09/2018	2.60621	115357	9.71649	97.3316	7.34069	F	300563	Nude	NCI-H1299	Flank	Medium	1004
Ran	Normal	218.0947336	348.0360989	9.199999809	8.5	243.8099347	No	No	No	60.2773	14/09/2018 11:45	9.2	1	14/09/2018	8.5	0.913507	3532	735	14/09/2018 12:01	14/09/2018 12:01	14/09/2018	3.61819	115364	9.40316	144.109	8.08961	F	300563	Nude	NCI-H1299	Flank	Medium	1004
Ran	Normal	218.0947336	429.2562441	9.899999619	9.100000381	243.8099347	No	No	No	60.2773	14/09/2018 11:48	9.9	1	14/09/2018	9.1	0.913507	3532	735	14/09/2018 12:01	14/09/2018 12:01	14/09/2018	3.61819	115364	9.40316	144.109	8.08961	F	300563	Nude	NCI-H1299	Flank	Medium	1004
Ran	Normal	218.0947336	360.8726539	8.899999619	8.800000191	243.8099347	No	No	No	60.2773	14/09/2018 11:57	8.9	1	14/09/2018	8.8	0.913507	3532	735	14/09/2018 12:01	14/09/2018 12:01	14/09/2018	3.61819	115364	9.40316	144.109	8.08961	F	300563	Nude	NCI-H1299	Flank	Medium	1004
Ran	Normal	259.935607	348.0360989	9.199999809	8.5	235.0463686	No	No	No	58.753	14/09/2018 11:45	9.2	1	14/09/2018	8.5	0.943631	3532	871	14/09/2018 11:48	14/09/2018 11:48	14/09/2018	4.42421	115347	9.83611	182.31	8.00117	F	300563	Nude	NCI-H1299	Flank	Medium	1004
Ran	Normal	259.935607	429.2562441	9.899999619	9.100000381	235.0463686	No	No	No	58.753	14/09/2018 11:48	9.9	1	14/09/2018	9.1	0.943631	3532	871	14/09/2018 11:48	14/09/2018 11:48	14/09/2018	4.42421	115347	9.83611	182.31	8.00117	F	300563	Nude	NCI-H1299	Flank	Medium	1004
Ran	Normal	259.935607	360.8726539	8.899999619	8.800000191	235.0463686	No	No	No	58.753	14/09/2018 11:57	8.9	1	14/09/2018	8.8	0.943631	3532	871	14/09/2018 11:48	14/09/2018 11:48	14/09/2018	4.42421	115347	9.83611	182.31	8.00117	F	300563	Nude	NCI-H1299	Flank	Medium	1004
Ran	Normal	165.3175434	348.0360989	9.199999809	8.5	175.5287725	No	No	No	50.6635	14/09/2018 11:45	9.2	1	14/09/2018	8.5	0.908472	3532	735	14/09/2018 11:57	14/09/2018 11:57	14/09/2018	3.26305	115358	8.75994	103.707	6.9292	F	300563	Nude	NCI-H1299	Flank	Medium	1004
Ran	Normal	165.3175434	429.2562441	9.899999619	9.100000381	175.5287725	No	No	No	50.6635	14/09/2018 11:48	9.9	1	14/09/2018	9.1	0.908472	3532	735	14/09/2018 11:57	14/09/2018 11:57	14/09/2018	3.26305	115358	8.75994	103.707	6.9292	F	300563	Nude	NCI-H1299	Flank	Medium	1004
Ran	Normal	165.3175434	360.8726539	8.899999619	8.800000191	175.5287725	No	No	No	50.6635	14/09/2018 11:57	8.9	1	14/09/2018	8.8	0.908472	3532	735	14/09/2018 11:57	14/09/2018 11:57	14/09/2018	3.26305	115358	8.75994	103.707	6.9292	F	300563	Nude	NCI-H1299	Flank	Medium	1004
Ran	Normal	699.5226367	1036.501458	13.30000019	12.19999981	745.9735633	Yes	Yes	No	131.716	14/09/2018 11:10	13.3	1	14/09/2018	12.2	0.954995	3532	735	14/09/2018 11:10	14/09/2018 11:10	14/09/2018	5.31084	115305	14.6017	459.918	11.327	F	300567	Nude	NCI-H1299	Flank	Large	1004
Ran	Normal	699.5226367	1147.14636	13.80000019	12.60000038	745.9735633	Yes	Yes	No	131.716	14/09/2018 11:11	13.8	1	14/09/2018	12.6	0.954995	3532	735	14/09/2018 11:10	14/09/2018 11:10	14/09/2018	5.31084	115305	14.6017	459.918	11.327	F	300567	Nude	NCI-H1299	Flank	Large	1004
Ran	Normal	815.9222999	1036.501458	13.30000019	12.19999981	834.2181142	No	No	No	138.857	14/09/2018 11:10	13.3	1	14/09/2018	12.2	0.971153	3532	871	14/09/2018 11:11	14/09/2018 11:11	14/09/2018	5.87599	115308	14.8043	547.278	12.0155	F	300567	Nude	NCI-H1299	Flank	Large	1004
Ran	Normal	815.9222999	1147.14636	13.80000019	12.60000038	834.2181142	No	No	No	138.857	14/09/2018 11:11	13.8	1	14/09/2018	12.6	0.971153	3532	871	14/09/2018 11:11	14/09/2018 11:11	14/09/2018	5.87599	115308	14.8043	547.278	12.0155	F	300567	Nude	NCI-H1299	Flank	Large	1004
Ran	Normal	188.7609849	321.0294059	8.899999619	8.300000191	245.3131693	No	No	No	62.3453	14/09/2018 11:44	8.9	1	14/09/2018	8.3	0.962126	3532	735	14/09/2018 11:57	14/09/2018 11:57	14/09/2018	3.02767	115355	10.3762	129.447	7.8695	F	300568	Nude	NCI-H1299	Flank	Medium	1004
Ran	Normal	188.7609849	458.3714491	9.699999809	9.5	245.3131693	No	No	No	62.3453	14/09/2018 11:47	9.7	1	14/09/2018	9.5	0.962126	3532	735	14/09/2018 11:57	14/09/2018 11:57	14/09/2018	3.02767	115355	10.3762	129.447	7.8695	F	300568	Nude	NCI-H1299	Flank	Medium	1004
Ran	Normal	188.7609849	308.2949527	9.199999809	8	245.3131693	No	No	No	62.3453	14/09/2018 11:57	9.2	1	14/09/2018	8	0.962126	3532	735	14/09/2018 11:57	14/09/2018 11:57	14/09/2018	3.02767	115355	10.3762	129.447	7.8695	F	300568	Nude	NCI-H1299	Flank	Medium	1004
Ran	Normal	8.594523729	321.0294059	8.899999619	8.300000191	9.108626499	Not_sure	Not_sure	No	6.52415	14/09/2018 11:44	8.9	1	14/09/2018	8.3	0.235276	3532	735	14/09/2018 11:59	14/09/2018 11:59	14/09/2018	1.31734	115359	3.52378	6.78676	2.79228	F	300568	Nude	NCI-H1299	Flank	Medium	1004
Ran	Normal	8.594523729	458.3714491	9.699999809	9.5	9.108626499	Not_sure	Not_sure	No	6.52415	14/09/2018 11:47	9.7	1	14/09/2018	9.5	0.235276	3532	735	14/09/2018 11:59	14/09/2018 11:59	14/09/2018	1.31734	115359	3.52378	6.78676	2.79228	F	300568	Nude	NCI-H1299	Flank	Medium	1004
Ran	Normal	8.594523729	308.2949527	9.199999809	8	9.108626499	Not_sure	Not_sure	No	6.52415	14/09/2018 11:57	9.2	1	14/09/2018	8	0.235276	3532	735	14/09/2018 11:59	14/09/2018 11:59	14/09/2018	1.31734	115359	3.52378	6.78676	2.79228	F	300568	Nude	NCI-H1299	Flank	Medium	1004
Ran	Normal	93.92577308	321.0294059	8.899999619	8.300000191	198.592504	No	No	No	51.7874	14/09/2018 11:44	8.9	1	14/09/2018	8.3	0.941911	3532	871	14/09/2018 11:47	14/09/2018 11:47	14/09/2018	1.81368	115345	8.70839	63.4256	7.66953	F	300568	Nude	NCI-H1299	Flank	Medium	1004
Ran	Normal	93.92577308	458.3714491	9.699999809	9.5	198.592504	No	No	No	51.7874	14/09/2018 11:47	9.7	1	14/09/2018	9.5	0.941911	3532	871	14/09/2018 11:47	14/09/2018 11:47	14/09/2018	1.81368	115345	8.70839	63.4256	7.66953	F	300568	Nude	NCI-H1299	Flank	Medium	1004
Ran	Normal	93.92577308	308.2949527	9.199999809	8	198.592504	No	No	No	51.7874	14/09/2018 11:57	9.2	1	14/09/2018	8	0.941911	3532	871	14/09/2018 11:47	14/09/2018 11:47	14/09/2018	1.81368	115345	8.70839	63.4256	7.66953	F	300568	Nude	NCI-H1299	Flank	Medium	1004
Ran	Normal	59.81767077	321.0294059	8.899999619	8.300000191	194.9786285	No	No	No	52.1992	14/09/2018 11:44	8.9	1	14/09/2018	8.3	0.857794	3532	735	14/09/2018 12:01	14/09/2018 12:01	14/09/2018	1.14595	115363	9.58618	42.9696	7.47056	F	300568	Nude	NCI-H1299	Flank	Medium	1004
Ran	Normal	59.81767077	458.3714491	9.699999809	9.5	194.9786285	No	No	No	52.1992	14/09/2018 11:47	9.7	1	14/09/2018	9.5	0.857794	3532	735	14/09/2018 12:01	14/09/2018 12:01	14/09/2018	1.14595	115363	9.58618	42.9696	7.47056	F	300568	Nude	NCI-H1299	Flank	Medium	1004
Ran	Normal	59.81767077	308.2949527	9.199999809	8	194.9786285	No	No	No	52.1992	14/09/2018 11:57	9.2	1	14/09/2018	8	0.857794	3532	735	14/09/2018 12:01	14/09/2018 12:01	14/09/2018	1.14595	115363	9.58618	42.9696	7.47056	F	300568	Nude	NCI-H1299	Flank	Medium	1004
Ran	Normal	89.38643586	321.0294059	8.899999619	8.300000191	174.4480707	No	No	No	49.639	14/09/2018 11:44	8.9	1	14/09/2018	8.3	0.909494	3532	735	14/09/2018 11:44	14/09/2018 11:44	14/09/2018	1.80073	115341	9.31795	61.7505	7.02867	F	300568	Nude	NCI-H1299	Flank	Medium	1004
Ran	Normal	89.38643586	321.0294059	8.899999619	8.300000191	174.4480707	Yes	Yes	No	49.639	14/09/2018 11:44	8.9	1	14/09/2018	8.3	0.909494	3532	735	14/09/2018 11:44	14/09/2018 11:44	14/09/2018	1.80073	115341	9.31795	61.7505	7.02867	F	300568	Nude	NCI-H1299	Flank	Medium	1004
Ran	Normal	89.38643586	321.0294059	8.899999619	8.300000191	174.4480707	Yes	Yes	Yes	49.639	14/09/2018 11:44	8.9	1	14/09/2018	8.3	0.909494	3532	735	14/09/2018 11:44	14/09/2018 11:44	14/09/2018	1.80073	115341	9.31795	61.7505	7.02867	F	300568	Nude	NCI-H1299	Flank	Medium	1004
Ran	Normal	89.38643586	458.3714491	9.699999809	9.5	174.4480707	No	No	No	49.639	14/09/2018 11:47	9.7	1	14/09/2018	9.5	0.909494	3532	735	14/09/2018 11:44	14/09/2018 11:44	14/09/2018	1.80073	115341	9.31795	61.7505	7.02867	F	300568	Nude	NCI-H1299	Flank	Medium	1004
Ran	Normal	89.38643586	458.3714491	9.699999809	9.5	174.4480707	Yes	Yes	No	49.639	14/09/2018 11:47	9.7	1	14/09/2018	9.5	0.909494	3532	735	14/09/2018 11:44	14/09/2018 11:44	14/09/2018	1.80073	115341	9.31795	61.7505	7.02867	F	300568	Nude	NCI-H1299	Flank	Medium	1004
Ran	Normal	89.38643586	458.3714491	9.699999809	9.5	174.4480707	Yes	Yes	Yes	49.639	14/09/2018 11:47	9.7	1	14/09/2018	9.5	0.909494	3532	735	14/09/2018 11:44	14/09/2018 11:44	14/09/2018	1.80073	115341	9.31795	61.7505	7.02867	F	300568	Nude	NCI-H1299	Flank	Medium	1004
Ran	Normal	89.38643586	308.2949527	9.199999809	8	174.4480707	No	No	No	49.639	14/09/2018 11:57	9.2	1	14/09/2018	8	0.909494	3532	735	14/09/2018 11:44	14/09/2018 11:44	14/09/2018	1.80073	115341	9.31795	61.7505	7.02867	F	300568	Nude	NCI-H1299	Flank	Medium	1004
Ran	Normal	89.38643586	308.2949527	9.199999809	8	174.4480707	Yes	Yes	No	49.639	14/09/2018 11:57	9.2	1	14/09/2018	8	0.909494	3532	735	14/09/2018 11:44	14/09/2018 11:44	14/09/2018	1.80073	115341	9.31795	61.7505	7.02867	F	300568	Nude	NCI-H1299	Flank	Medium	1004
Ran	Normal	89.38643586	308.2949527	9.199999809	8	174.4480707	Yes	Yes	Yes	49.639	14/09/2018 11:57	9.2	1	14/09/2018	8	0.909494	3532	735	14/09/2018 11:44	14/09/2018 11:44	14/09/2018	1.80073	115341	9.31795	61.7505	7.02867	F	300568	Nude	NCI-H1299	Flank	Medium	1004
Ran	Normal	1303.283541	2083.677087	17	15.30000019	842.7584551	Yes	Yes	No	136.716	14/09/2018 11:24	17	1	14/09/2018	15.3	0.843103	3532	735	14/09/2018 11:24	14/09/2018 11:24	14/09/2018	9.53278	115320	14.0396	863.95	12.3286	F	300569	Nude	NCI-H1299	Flank	Large	1004
Ran	Normal	1303.283541	2452.994814	19.5	15.5	842.7584551	Yes	Yes	No	136.716	14/09/2018 11:27	19.5	1	14/09/2018	15.5	0.843103	3532	735	14/09/2018 11:24	14/09/2018 11:24	14/09/2018	9.53278	115320	14.0396	863.95	12.3286	F	300569	Nude	NCI-H1299	Flank	Large	1004
Ran	Normal	746.805108	2083.677087	17	15.30000019	451.3741568	No	No	No	88.6464	14/09/2018 11:24	17	1	14/09/2018	15.3	0.648039	3532	871	14/09/2018 11:27	14/09/2018 11:27	14/09/2018	8.42454	115323	12.1126	544.11	10.1837	F	300569	Nude	NCI-H1299	Flank	Large	1004
Ran	Normal	746.805108	2452.994814	19.5	15.5	451.3741568	No	No	No	88.6464	14/09/2018 11:27	19.5	1	14/09/2018	15.5	0.648039	3532	871	14/09/2018 11:27	14/09/2018 11:27	14/09/2018	8.42454	115323	12.1126	544.11	10.1837	F	300569	Nude	NCI-H1299	Flank	Large	1004
Ran	Normal	1088.795962	1228.220317	18.70000076	11.19999981	872.7229985	No	No	No	149.2	14/09/2018 11:25	18.7	1	14/09/2018	11.2	0.918502	3532	735	14/09/2018 11:25	14/09/2018 11:25	14/09/2018	7.29756	115321	16.9593	758.093	11.6987	F	300570	Nude	NCI-H1299	Flank	Large	1004
Ran	Normal	1088.795962	1456.54193	19	12.10000038	872.7229985	No	No	No	149.2	14/09/2018 11:26	19	1	14/09/2018	12.1	0.918502	3532	735	14/09/2018 11:25	14/09/2018 11:25	14/09/2018	7.29756	115321	16.9593	758.093	11.6987	F	300570	Nude	NCI-H1299	Flank	Large	1004
Ran	Normal	1048.469933	1228.220317	18.70000076	11.19999981	960.0927808	No	No	No	162.282	14/09/2018 11:25	18.7	1	14/09/2018	11.2	0.944362	3532	871	14/09/2018 11:26	14/09/2018 11:26	14/09/2018	6.46079	115322	17.3217	693.34	11.8324	F	300570	Nude	NCI-H1299	Flank	Large	1004
Ran	Normal	1048.469933	1456.54193	19	12.10000038	960.0927808	No	No	No	162.282	14/09/2018 11:26	19	1	14/09/2018	12.1	0.944362	3532	871	14/09/2018 11:26	14/09/2018 11:26	14/09/2018	6.46079	115322	17.3217	693.34	11.8324	F	300570	Nude	NCI-H1299	Flank	Large	1004
Ran	Normal	401.1940307	664.5976074	12.19999981	10.19999981	523.9789909	No	No	No	95.973	14/09/2018 11:24	12.2	1	14/09/2018	10.2	0.923761	3532	871	14/09/2018 11:29	14/09/2018 11:29	14/09/2018	4.18028	115324	11.5225	275.388	10.9193	F	300571	Nude	NCI-H1299	Flank	Medium	1004
Ran	Normal	401.1940307	675.49264	12.39999962	10.19999981	523.9789909	No	No	No	95.973	14/09/2018 11:29	12.4	1	14/09/2018	10.2	0.923761	3532	871	14/09/2018 11:29	14/09/2018 11:29	14/09/2018	4.18028	115324	11.5225	275.388	10.9193	F	300571	Nude	NCI-H1299	Flank	Medium	1004
Ran	Normal	541.0347546	664.5976074	12.19999981	10.19999981	536.9886418	No	No	No	98.4695	14/09/2018 11:24	12.2	1	14/09/2018	10.2	0.944631	3532	735	14/09/2018 11:24	14/09/2018 11:24	14/09/2018	5.49444	115319	12.4445	390.476	10.9067	F	300571	Nude	NCI-H1299	Flank	Medium	1004
Ran	Normal	541.0347546	675.49264	12.39999962	10.19999981	536.9886418	No	No	No	98.4695	14/09/2018 11:29	12.4	1	14/09/2018	10.2	0.944631	3532	735	14/09/2018 11:24	14/09/2018 11:24	14/09/2018	5.49444	115319	12.4445	390.476	10.9067	F	300571	Nude	NCI-H1299	Flank	Medium	1004
Ran	Normal	275.2915483	1086.865328	13.5	12.39999962	861.1291823	Yes	Yes	No	138.781	14/09/2018 11:14	13.5	1	14/09/2018	12.4	0.949643	3532	735	14/09/2018 11:14	14/09/2018 11:14	14/09/2018	1.98364	115310	15.4788	199.511	12.4099	F	300572	Nude	NCI-H1299	Flank	Large	1004
Ran	Normal	275.2915483	1183.475564	14.69999981	12.39999962	861.1291823	Yes	Yes	No	138.781	14/09/2018 11:19	14.7	1	14/09/2018	12.4	0.949643	3532	735	14/09/2018 11:14	14/09/2018 11:14	14/09/2018	1.98364	115310	15.4788	199.511	12.4099	F	300572	Nude	NCI-H1299	Flank	Large	1004
Ran	Normal	509.3640494	1086.865328	13.5	12.39999962	824.7909709	Yes	Yes	No	138.008	14/09/2018 11:14	13.5	1	14/09/2018	12.4	0.96832	3532	871	14/09/2018 11:19	14/09/2018 11:19	14/09/2018	3.69083	115314	14.6544	338.501	11.9528	F	300572	Nude	NCI-H1299	Flank	Large	1004
Ran	Normal	509.3640494	1183.475564	14.69999981	12.39999962	824.7909709	Yes	Yes	No	138.008	14/09/2018 11:19	14.7	1	14/09/2018	12.4	0.96832	3532	871	14/09/2018 11:19	14/09/2018 11:19	14/09/2018	3.69083	115314	14.6544	338.501	11.9528	F	300572	Nude	NCI-H1299	Flank	Large	1004
Ran	Normal	334.3417941	761.3246239	12.69999981	10.69999981	567.542755	No	No	No	104.882	14/09/2018 11:46	12.7	1	14/09/2018	10.7	0.943077	3532	735	14/09/2018 11:46	14/09/2018 11:46	14/09/2018	3.18779	115343	12.985	234.561	10.8225	F	300573	Nude	NCI-H1299	Flank	Medium	1004
Ran	Normal	334.3417941	865.5742259	12.5	11.5	567.542755	No	No	No	104.882	14/09/2018 11:47	12.5	1	14/09/2018	11.5	0.943077	3532	735	14/09/2018 11:46	14/09/2018 11:46	14/09/2018	3.18779	115343	12.985	234.561	10.8225	F	300573	Nude	NCI-H1299	Flank	Medium	1004
Ran	Normal	334.3417941	829.0432654	12.39999962	11.30000019	567.542755	No	No	No	104.882	14/09/2018 11:56	12.4	1	14/09/2018	11.3	0.943077	3532	735	14/09/2018 11:46	14/09/2018 11:46	14/09/2018	3.18779	115343	12.985	234.561	10.8225	F	300573	Nude	NCI-H1299	Flank	Medium	1004
Ran	Normal	337.9680958	761.3246239	12.69999981	10.69999981	559.3199089	No	No	No	101.981	14/09/2018 11:46	12.7	1	14/09/2018	10.7	0.943333	3532	735	14/09/2018 11:56	14/09/2018 11:56	14/09/2018	3.31403	115354	12.0724	229.784	10.9691	F	300573	Nude	NCI-H1299	Flank	Medium	1004
Ran	Normal	337.9680958	865.5742259	12.5	11.5	559.3199089	No	No	No	101.981	14/09/2018 11:47	12.5	1	14/09/2018	11.5	0.943333	3532	735	14/09/2018 11:56	14/09/2018 11:56	14/09/2018	3.31403	115354	12.0724	229.784	10.9691	F	300573	Nude	NCI-H1299	Flank	Medium	1004
Ran	Normal	337.9680958	829.0432654	12.39999962	11.30000019	559.3199089	No	No	No	101.981	14/09/2018 11:56	12.4	1	14/09/2018	11.3	0.943333	3532	735	14/09/2018 11:56	14/09/2018 11:56	14/09/2018	3.31403	115354	12.0724	229.784	10.9691	F	300573	Nude	NCI-H1299	Flank	Medium	1004
Ran	Normal	180.7781207	761.3246239	12.69999981	10.69999981	545.2060805	Yes	Yes	No	102.414	14/09/2018 11:46	12.7	1	14/09/2018	10.7	0.940147	3532	871	14/09/2018 11:47	14/09/2018 11:47	14/09/2018	1.76517	115344	12.3423	121.454	10.6471	F	300573	Nude	NCI-H1299	Flank	Medium	1004
Ran	Normal	180.7781207	865.5742259	12.5	11.5	545.2060805	Yes	Yes	No	102.414	14/09/2018 11:47	12.5	1	14/09/2018	11.5	0.940147	3532	871	14/09/2018 11:47	14/09/2018 11:47	14/09/2018	1.76517	115344	12.3423	121.454	10.6471	F	300573	Nude	NCI-H1299	Flank	Medium	1004
Ran	Normal	180.7781207	829.0432654	12.39999962	11.30000019	545.2060805	Yes	Yes	No	102.414	14/09/2018 11:56	12.4	1	14/09/2018	11.3	0.940147	3532	871	14/09/2018 11:47	14/09/2018 11:47	14/09/2018	1.76517	115344	12.3423	121.454	10.6471	F	300573	Nude	NCI-H1299	Flank	Medium	1004
Ran	Normal	206.5350333	761.3246239	12.69999981	10.69999981	559.5364844	No	No	No	104.96	14/09/2018 11:46	12.7	1	14/09/2018	10.7	0.948846	3532	735	14/09/2018 12:00	14/09/2018 12:00	14/09/2018	1.96775	115360	12.6211	138.644	10.6619	F	300573	Nude	NCI-H1299	Flank	Medium	1004
Ran	Normal	206.5350333	865.5742259	12.5	11.5	559.5364844	No	No	No	104.96	14/09/2018 11:47	12.5	1	14/09/2018	11.5	0.948846	3532	735	14/09/2018 12:00	14/09/2018 12:00	14/09/2018	1.96775	115360	12.6211	138.644	10.6619	F	300573	Nude	NCI-H1299	Flank	Medium	1004
Ran	Normal	206.5350333	829.0432654	12.39999962	11.30000019	559.5364844	No	No	No	104.96	14/09/2018 11:56	12.4	1	14/09/2018	11.3	0.948846	3532	735	14/09/2018 12:00	14/09/2018 12:00	14/09/2018	1.96775	115360	12.6211	138.644	10.6619	F	300573	Nude	NCI-H1299	Flank	Medium	1004
Ran	Normal	165.1969284	761.3246239	12.69999981	10.69999981	563.5044963	No	No	No	103.823	14/09/2018 11:46	12.7	1	14/09/2018	10.7	0.962066	3532	735	14/09/2018 12:00	14/09/2018 12:00	14/09/2018	1.59114	115362	12.2335	110.634	10.8551	F	300573	Nude	NCI-H1299	Flank	Medium	1004
Ran	Normal	165.1969284	865.5742259	12.5	11.5	563.5044963	No	No	No	103.823	14/09/2018 11:47	12.5	1	14/09/2018	11.5	0.962066	3532	735	14/09/2018 12:00	14/09/2018 12:00	14/09/2018	1.59114	115362	12.2335	110.634	10.8551	F	300573	Nude	NCI-H1299	Flank	Medium	1004
Ran	Normal	165.1969284	829.0432654	12.39999962	11.30000019	563.5044963	No	No	No	103.823	14/09/2018 11:56	12.4	1	14/09/2018	11.3	0.962066	3532	735	14/09/2018 12:00	14/09/2018 12:00	14/09/2018	1.59114	115362	12.2335	110.634	10.8551	F	300573	Nude	NCI-H1299	Flank	Medium	1004
Ran	Normal	25.98567139	116.6494351	6.400000095	5.900000095	55.63368283	Not_sure	Not_sure	No	23.9314	14/09/2018 11:34	6.4	1	14/09/2018	5.9	0.748087	3532	735	14/09/2018 11:34	14/09/2018 11:34	14/09/2018	1.08584	115328	7.13388	18.8577	4.64943	F	300574	Nude	NCI-H1299	Flank	Small	1004
Ran	Normal	25.98567139	198.1465265	7.300000191	7.199999809	55.63368283	Not_sure	Not_sure	No	23.9314	14/09/2018 11:36	7.3	1	14/09/2018	7.2	0.748087	3532	735	14/09/2018 11:34	14/09/2018 11:34	14/09/2018	1.08584	115328	7.13388	18.8577	4.64943	F	300574	Nude	NCI-H1299	Flank	Small	1004
Ran	Normal	45.91295656	116.6494351	6.400000095	5.900000095	112.043092	No	No	No	36.0339	14/09/2018 11:34	6.4	1	14/09/2018	5.9	0.830724	3532	871	14/09/2018 11:36	14/09/2018 11:36	14/09/2018	1.27416	115332	8.11784	33.6796	6.21876	F	300574	Nude	NCI-H1299	Flank	Small	1004
Ran	Normal	45.91295656	116.6494351	6.400000095	5.900000095	112.043092	Not_sure	Not_sure	No	36.0339	14/09/2018 11:34	6.4	1	14/09/2018	5.9	0.830724	3532	871	14/09/2018 11:36	14/09/2018 11:36	14/09/2018	1.27416	115332	8.11784	33.6796	6.21876	F	300574	Nude	NCI-H1299	Flank	Small	1004
Ran	Normal	45.91295656	198.1465265	7.300000191	7.199999809	112.043092	No	No	No	36.0339	14/09/2018 11:36	7.3	1	14/09/2018	7.2	0.830724	3532	871	14/09/2018 11:36	14/09/2018 11:36	14/09/2018	1.27416	115332	8.11784	33.6796	6.21876	F	300574	Nude	NCI-H1299	Flank	Small	1004
Ran	Normal	45.91295656	198.1465265	7.300000191	7.199999809	112.043092	Not_sure	Not_sure	No	36.0339	14/09/2018 11:36	7.3	1	14/09/2018	7.2	0.830724	3532	871	14/09/2018 11:36	14/09/2018 11:36	14/09/2018	1.27416	115332	8.11784	33.6796	6.21876	F	300574	Nude	NCI-H1299	Flank	Small	1004
Ran	Normal	356.6859756	390.1857995	9.199999809	9	341.9574937	No	No	No	75.7152	14/09/2018 11:16	9.2	1	14/09/2018	9	0.927136	3532	735	14/09/2018 11:16	14/09/2018 11:16	14/09/2018	4.71089	115312	11.3965	253.917	9.03273	F	300575	Nude	NCI-H1299	Flank	Medium	1004
Ran	Normal	356.6859756	579.0584039	12	9.600000381	341.9574937	No	No	No	75.7152	14/09/2018 11:21	12	1	14/09/2018	9.6	0.927136	3532	735	14/09/2018 11:16	14/09/2018 11:16	14/09/2018	4.71089	115312	11.3965	253.917	9.03273	F	300575	Nude	NCI-H1299	Flank	Medium	1004
Ran	Normal	493.599901	390.1857995	9.199999809	9	338.1289145	No	No	No	76.1465	14/09/2018 11:16	9.2	1	14/09/2018	9	0.935457	3532	871	14/09/2018 11:21	14/09/2018 11:21	14/09/2018	6.48224	115316	11.4935	346.449	8.88101	F	300575	Nude	NCI-H1299	Flank	Medium	1004
Ran	Normal	493.599901	579.0584039	12	9.600000381	338.1289145	No	No	No	76.1465	14/09/2018 11:21	12	1	14/09/2018	9.6	0.935457	3532	871	14/09/2018 11:21	14/09/2018 11:21	14/09/2018	6.48224	115316	11.4935	346.449	8.88101	F	300575	Nude	NCI-H1299	Flank	Medium	1004
Ran	Normal	895.974573	107.3676047	7.300000191	5.300000191	404.3427394	Yes	Yes	No	85.0224	14/09/2018 11:10	7.3	1	14/09/2018	5.3	0.921536	3532	871	14/09/2018 11:30	14/09/2018 11:30	14/09/2018	10.5381	115325	12.0053	630.055	9.51144	F	300576	Nude	NCI-H1299	Flank	Small	1004
Ran	Normal	895.974573	129.4079634	7.099999905	5.900000095	404.3427394	Yes	Yes	No	85.0224	14/09/2018 11:12	7.1	1	14/09/2018	5.9	0.921536	3532	871	14/09/2018 11:30	14/09/2018 11:30	14/09/2018	10.5381	115325	12.0053	630.055	9.51144	F	300576	Nude	NCI-H1299	Flank	Small	1004
Ran	Normal	895.974573	541.9194754	11	9.699999809	404.3427394	Yes	Yes	No	85.0224	14/09/2018 11:23	11	1	14/09/2018	9.7	0.921536	3532	871	14/09/2018 11:30	14/09/2018 11:30	14/09/2018	10.5381	115325	12.0053	630.055	9.51144	F	300576	Nude	NCI-H1299	Flank	Medium	1004
Ran	Normal	895.974573	546.8460349	11.10000038	9.699999809	404.3427394	Yes	Yes	No	85.0224	14/09/2018 11:30	11.1	1	14/09/2018	9.7	0.921536	3532	871	14/09/2018 11:30	14/09/2018 11:30	14/09/2018	10.5381	115325	12.0053	630.055	9.51144	F	300576	Nude	NCI-H1299	Flank	Medium	1004
Ran	Normal	348.6334191	107.3676047	7.300000191	5.300000191	379.1879339	No	No	No	81.181	14/09/2018 11:10	7.3	1	14/09/2018	5.3	0.952445	3532	735	14/09/2018 11:23	14/09/2018 11:23	14/09/2018	4.29452	115318	11.4001	239.47	9.34179	F	300576	Nude	NCI-H1299	Flank	Small	1004
Ran	Normal	348.6334191	129.4079634	7.099999905	5.900000095	379.1879339	No	No	No	81.181	14/09/2018 11:12	7.1	1	14/09/2018	5.9	0.952445	3532	735	14/09/2018 11:23	14/09/2018 11:23	14/09/2018	4.29452	115318	11.4001	239.47	9.34179	F	300576	Nude	NCI-H1299	Flank	Small	1004
Ran	Normal	348.6334191	541.9194754	11	9.699999809	379.1879339	No	No	No	81.181	14/09/2018 11:23	11	1	14/09/2018	9.7	0.952445	3532	735	14/09/2018 11:23	14/09/2018 11:23	14/09/2018	4.29452	115318	11.4001	239.47	9.34179	F	300576	Nude	NCI-H1299	Flank	Medium	1004
Ran	Normal	348.6334191	546.8460349	11.10000038	9.699999809	379.1879339	No	No	No	81.181	14/09/2018 11:30	11.1	1	14/09/2018	9.7	0.952445	3532	735	14/09/2018 11:23	14/09/2018 11:23	14/09/2018	4.29452	115318	11.4001	239.47	9.34179	F	300576	Nude	NCI-H1299	Flank	Medium	1004
Ran	Normal	22.82946468	107.3676047	7.300000191	5.300000191	59.52277566	No	No	No	24.5907	14/09/2018 11:10	7.3	1	14/09/2018	5.3	0.870602	3532	735	14/09/2018 11:10	14/09/2018 11:10	14/09/2018	0.928378	115306	6.87808	16.1857	4.84108	F	300576	Nude	NCI-H1299	Flank	Small	1004
Ran	Normal	22.82946468	129.4079634	7.099999905	5.900000095	59.52277566	No	No	No	24.5907	14/09/2018 11:12	7.1	1	14/09/2018	5.9	0.870602	3532	735	14/09/2018 11:10	14/09/2018 11:10	14/09/2018	0.928378	115306	6.87808	16.1857	4.84108	F	300576	Nude	NCI-H1299	Flank	Small	1004
Ran	Normal	22.82946468	541.9194754	11	9.699999809	59.52277566	No	No	No	24.5907	14/09/2018 11:23	11	1	14/09/2018	9.7	0.870602	3532	735	14/09/2018 11:10	14/09/2018 11:10	14/09/2018	0.928378	115306	6.87808	16.1857	4.84108	F	300576	Nude	NCI-H1299	Flank	Medium	1004
Ran	Normal	22.82946468	546.8460349	11.10000038	9.699999809	59.52277566	No	No	No	24.5907	14/09/2018 11:30	11.1	1	14/09/2018	9.7	0.870602	3532	735	14/09/2018 11:10	14/09/2018 11:10	14/09/2018	0.928378	115306	6.87808	16.1857	4.84108	F	300576	Nude	NCI-H1299	Flank	Medium	1004
Ran	Normal	68.79495982	107.3676047	7.300000191	5.300000191	188.2461269	No	No	No	52.4932	14/09/2018 11:10	7.3	1	14/09/2018	5.3	0.821582	3532	871	14/09/2018 11:12	14/09/2018 11:12	14/09/2018	1.31055	115309	10.0338	49.3824	7.17221	F	300576	Nude	NCI-H1299	Flank	Small	1004
Ran	Normal	68.79495982	129.4079634	7.099999905	5.900000095	188.2461269	No	No	No	52.4932	14/09/2018 11:12	7.1	1	14/09/2018	5.9	0.821582	3532	871	14/09/2018 11:12	14/09/2018 11:12	14/09/2018	1.31055	115309	10.0338	49.3824	7.17221	F	300576	Nude	NCI-H1299	Flank	Small	1004
Ran	Normal	68.79495982	541.9194754	11	9.699999809	188.2461269	No	No	No	52.4932	14/09/2018 11:23	11	1	14/09/2018	9.7	0.821582	3532	871	14/09/2018 11:12	14/09/2018 11:12	14/09/2018	1.31055	115309	10.0338	49.3824	7.17221	F	300576	Nude	NCI-H1299	Flank	Medium	1004
Ran	Normal	68.79495982	546.8460349	11.10000038	9.699999809	188.2461269	No	No	No	52.4932	14/09/2018 11:30	11.1	1	14/09/2018	9.7	0.821582	3532	871	14/09/2018 11:12	14/09/2018 11:12	14/09/2018	1.31055	115309	10.0338	49.3824	7.17221	F	300576	Nude	NCI-H1299	Flank	Medium	1004
System error	Prepalpable	0	-0.523598776	-1	-1	4.179067141	No	No	No	4.15113	14/09/2018 11:34	-1	1	14/09/2018	-1	0.496778	3532	735	14/09/2018 11:34	14/09/2018 11:34	14/09/2018	0	115329	2.68223	0	2.01346	F	300577	Nude	NCI-H1299	Flank	Small	1004
System error	Prepalpable	0	-0.523598776	-1	-1	4.179067141	No	No	No	4.15113	14/09/2018 11:35	-1	1	14/09/2018	-1	0.496778	3532	735	14/09/2018 11:34	14/09/2018 11:34	14/09/2018	0	115329	2.68223	0	2.01346	F	300577	Nude	NCI-H1299	Flank	Small	1004
Ran	Normal	17.58232036	50.7995486	5.5	4.199999809	50.28781636	Not_sure	Not_sure	No	22.5682	14/09/2018 11:44	5.5	1	14/09/2018	4.2	0.862389	3532	871	14/09/2018 11:48	14/09/2018 11:48	14/09/2018	0.779075	115346	6.81848	12.3954	4.45652	F	300578	Nude	NCI-H1299	Flank	Small	1004
Ran	Normal	17.58232036	117.6631253	8	5.300000191	50.28781636	Not_sure	Not_sure	No	22.5682	14/09/2018 11:48	8	1	14/09/2018	5.3	0.862389	3532	871	14/09/2018 11:48	14/09/2018 11:48	14/09/2018	0.779075	115346	6.81848	12.3954	4.45652	F	300578	Nude	NCI-H1299	Flank	Small	1004
Ran	Normal	17.58232036	115.6237026	7.300000191	5.5	50.28781636	Not_sure	Not_sure	No	22.5682	14/09/2018 11:57	7.3	1	14/09/2018	5.5	0.862389	3532	871	14/09/2018 11:48	14/09/2018 11:48	14/09/2018	0.779075	115346	6.81848	12.3954	4.45652	F	300578	Nude	NCI-H1299	Flank	Small	1004
Ran	Normal	20.74542846	50.7995486	5.5	4.199999809	49.72446503	Not_sure	Not_sure	No	20.6338	14/09/2018 11:44	5.5	1	14/09/2018	4.2	0.876678	3532	735	14/09/2018 11:44	14/09/2018 11:44	14/09/2018	1.00541	115340	5.79829	14.7117	4.81971	F	300578	Nude	NCI-H1299	Flank	Small	1004
Ran	Normal	20.74542846	117.6631253	8	5.300000191	49.72446503	Not_sure	Not_sure	No	20.6338	14/09/2018 11:48	8	1	14/09/2018	5.3	0.876678	3532	735	14/09/2018 11:44	14/09/2018 11:44	14/09/2018	1.00541	115340	5.79829	14.7117	4.81971	F	300578	Nude	NCI-H1299	Flank	Small	1004
Ran	Normal	20.74542846	115.6237026	7.300000191	5.5	49.72446503	Not_sure	Not_sure	No	20.6338	14/09/2018 11:57	7.3	1	14/09/2018	5.5	0.876678	3532	735	14/09/2018 11:44	14/09/2018 11:44	14/09/2018	1.00541	115340	5.79829	14.7117	4.81971	F	300578	Nude	NCI-H1299	Flank	Small	1004
Ran	Normal	17.73230485	50.7995486	5.5	4.199999809	61.99698596	No	No	No	25.7728	14/09/2018 11:44	5.5	1	14/09/2018	4.2	0.885502	3532	735	14/09/2018 12:00	14/09/2018 12:00	14/09/2018	0.688024	115361	6.98949	12.114	4.81104	F	300578	Nude	NCI-H1299	Flank	Small	1004
Ran	Normal	17.73230485	117.6631253	8	5.300000191	61.99698596	No	No	No	25.7728	14/09/2018 11:48	8	1	14/09/2018	5.3	0.885502	3532	735	14/09/2018 12:00	14/09/2018 12:00	14/09/2018	0.688024	115361	6.98949	12.114	4.81104	F	300578	Nude	NCI-H1299	Flank	Small	1004
Ran	Normal	17.73230485	115.6237026	7.300000191	5.5	61.99698596	No	No	No	25.7728	14/09/2018 11:57	7.3	1	14/09/2018	5.5	0.885502	3532	735	14/09/2018 12:00	14/09/2018 12:00	14/09/2018	0.688024	115361	6.98949	12.114	4.81104	F	300578	Nude	NCI-H1299	Flank	Small	1004
Ran	Normal	19.34311603	50.7995486	5.5	4.199999809	51.03248567	No	No	No	24.1094	14/09/2018 11:44	5.5	1	14/09/2018	4.2	0.882829	3532	735	14/09/2018 11:57	14/09/2018 11:57	14/09/2018	0.802306	115356	7.33969	13.0529	4.23341	F	300578	Nude	NCI-H1299	Flank	Small	1004
Ran	Normal	19.34311603	117.6631253	8	5.300000191	51.03248567	No	No	No	24.1094	14/09/2018 11:48	8	1	14/09/2018	5.3	0.882829	3532	735	14/09/2018 11:57	14/09/2018 11:57	14/09/2018	0.802306	115356	7.33969	13.0529	4.23341	F	300578	Nude	NCI-H1299	Flank	Small	1004
Ran	Normal	19.34311603	115.6237026	7.300000191	5.5	51.03248567	No	No	No	24.1094	14/09/2018 11:57	7.3	1	14/09/2018	5.5	0.882829	3532	735	14/09/2018 11:57	14/09/2018 11:57	14/09/2018	0.802306	115356	7.33969	13.0529	4.23341	F	300578	Nude	NCI-H1299	Flank	Small	1004
Ran	Normal	11.43874804	50.7995486	5.5	4.199999809	26.73674923	Yes	Yes	No	13.9288	14/09/2018 11:44	5.5	1	14/09/2018	4.2	0.726978	3532	735	14/09/2018 12:01	14/09/2018 12:01	14/09/2018	0.82123	115365	4.26899	7.04714	3.83906	F	300578	Nude	NCI-H1299	Flank	Small	1004
Ran	Normal	11.43874804	50.7995486	5.5	4.199999809	26.73674923	Not_sure	Not_sure	No	13.9288	14/09/2018 11:44	5.5	1	14/09/2018	4.2	0.726978	3532	735	14/09/2018 12:01	14/09/2018 12:01	14/09/2018	0.82123	115365	4.26899	7.04714	3.83906	F	300578	Nude	NCI-H1299	Flank	Small	1004
Ran	Normal	11.43874804	117.6631253	8	5.300000191	26.73674923	Yes	Yes	No	13.9288	14/09/2018 11:48	8	1	14/09/2018	5.3	0.726978	3532	735	14/09/2018 12:01	14/09/2018 12:01	14/09/2018	0.82123	115365	4.26899	7.04714	3.83906	F	300578	Nude	NCI-H1299	Flank	Small	1004
Ran	Normal	11.43874804	117.6631253	8	5.300000191	26.73674923	Not_sure	Not_sure	No	13.9288	14/09/2018 11:48	8	1	14/09/2018	5.3	0.726978	3532	735	14/09/2018 12:01	14/09/2018 12:01	14/09/2018	0.82123	115365	4.26899	7.04714	3.83906	F	300578	Nude	NCI-H1299	Flank	Small	1004
Ran	Normal	11.43874804	115.6237026	7.300000191	5.5	26.73674923	Yes	Yes	No	13.9288	14/09/2018 11:57	7.3	1	14/09/2018	5.5	0.726978	3532	735	14/09/2018 12:01	14/09/2018 12:01	14/09/2018	0.82123	115365	4.26899	7.04714	3.83906	F	300578	Nude	NCI-H1299	Flank	Small	1004
Ran	Normal	11.43874804	115.6237026	7.300000191	5.5	26.73674923	Not_sure	Not_sure	No	13.9288	14/09/2018 11:57	7.3	1	14/09/2018	5.5	0.726978	3532	735	14/09/2018 12:01	14/09/2018 12:01	14/09/2018	0.82123	115365	4.26899	7.04714	3.83906	F	300578	Nude	NCI-H1299	Flank	Small	1004
Ran	Normal	254.3495092	360.145938	9.300000191	8.600000381	360.2816815	No	No	No	74.293	14/09/2018 11:18	9.3	1	14/09/2018	8.6	0.92586	3532	735	14/09/2018 11:18	14/09/2018 11:18	14/09/2018	3.4236	115313	10.7589	187.056	9.69894	F	300579	Nude	NCI-H1299	Flank	Medium	1004
Ran	Normal	254.3495092	472.9479246	9.699999809	9.600000381	360.2816815	No	No	No	74.293	14/09/2018 11:22	9.6	1	14/09/2018	9.7	0.92586	3532	735	14/09/2018 11:18	14/09/2018 11:18	14/09/2018	3.4236	115313	10.7589	187.056	9.69894	F	300579	Nude	NCI-H1299	Flank	Medium	1004
Ran	Normal	522.3925853	360.145938	9.300000191	8.600000381	298.0957252	No	No	No	70.4524	14/09/2018 11:18	9.3	1	14/09/2018	8.6	0.923987	3532	871	14/09/2018 11:22	14/09/2018 11:22	14/09/2018	7.41483	115317	10.7675	353.758	8.46233	F	300579	Nude	NCI-H1299	Flank	Medium	1004
Ran	Normal	522.3925853	472.9479246	9.699999809	9.600000381	298.0957252	No	No	No	70.4524	14/09/2018 11:22	9.6	1	14/09/2018	9.7	0.923987	3532	871	14/09/2018 11:22	14/09/2018 11:22	14/09/2018	7.41483	115317	10.7675	353.758	8.46233	F	300579	Nude	NCI-H1299	Flank	Medium	1004
Ran	Normal	411.6124242	721.0662543	13.5	10.10000038	643.3626204	No	No	No	116.372	14/09/2018 11:32	13.5	1	14/09/2018	10.1	0.961364	3532	735	14/09/2018 11:32	14/09/2018 11:32	14/09/2018	3.53704	115326	13.5228	276.912	11.057	F	300580	Nude	NCI-H1299	Flank	Medium	1004
Ran	Normal	411.6124242	1009.560807	15.10000038	11.30000019	643.3626204	No	No	No	116.372	14/09/2018 11:36	15.1	1	14/09/2018	11.3	0.961364	3532	735	14/09/2018 11:32	14/09/2018 11:32	14/09/2018	3.53704	115326	13.5228	276.912	11.057	F	300580	Nude	NCI-H1299	Flank	Medium	1004
Ran	Normal	733.4578013	721.0662543	13.5	10.10000038	678.4348601	No	No	No	125.784	14/09/2018 11:32	13.5	1	14/09/2018	10.1	0.955929	3532	871	14/09/2018 11:36	14/09/2018 11:36	14/09/2018	5.83109	115331	14.9314	491.769	10.7873	F	300580	Nude	NCI-H1299	Flank	Medium	1004
Ran	Normal	733.4578013	1009.560807	15.10000038	11.30000019	678.4348601	No	No	No	125.784	14/09/2018 11:36	15.1	1	14/09/2018	11.3	0.955929	3532	871	14/09/2018 11:36	14/09/2018 11:36	14/09/2018	5.83109	115331	14.9314	491.769	10.7873	F	300580	Nude	NCI-H1299	Flank	Medium	1004
Ran	Normal	293.1856417	404.7811162	10.69999981	8.5	225.1544005	No	No	No	56.9776	14/09/2018 11:33	10.7	1	14/09/2018	8.5	0.944596	3532	871	14/09/2018 11:37	14/09/2018 11:37	14/09/2018	5.14563	115333	9.8559	209.865	7.90326	F	300581	Nude	NCI-H1299	Flank	Medium	1004
Ran	Normal	293.1856417	371.964583	11.10000038	8	225.1544005	No	No	No	56.9776	14/09/2018 11:37	11.1	1	14/09/2018	8	0.944596	3532	871	14/09/2018 11:37	14/09/2018 11:37	14/09/2018	5.14563	115333	9.8559	209.865	7.90326	F	300581	Nude	NCI-H1299	Flank	Medium	1004
Ran	Normal	258.8239862	404.7811162	10.69999981	8.5	221.9690219	No	No	No	56.995	14/09/2018 11:33	10.7	1	14/09/2018	8.5	0.978754	3532	735	14/09/2018 11:33	14/09/2018 11:33	14/09/2018	4.54117	115327	9.73761	180.345	7.78907	F	300581	Nude	NCI-H1299	Flank	Medium	1004
Ran	Normal	258.8239862	371.964583	11.10000038	8	221.9690219	No	No	No	56.995	14/09/2018 11:37	11.1	1	14/09/2018	8	0.978754	3532	735	14/09/2018 11:33	14/09/2018 11:33	14/09/2018	4.54117	115327	9.73761	180.345	7.78907	F	300581	Nude	NCI-H1299	Flank	Medium	1004
Ran	Normal	1468.33729	1398.318678	16.29999924	12.80000019	1114.271188	Yes	Yes	No	171.096	14/09/2018 11:14	16.3	1	14/09/2018	12.8	0.895127	3532	735	14/09/2018 11:14	14/09/2018 11:14	14/09/2018	8.58195	115311	16.1746	946.676	13.0251	F	300582	Nude	NCI-H1299	Flank	Large	1004
Ran	Normal	1468.33729	1634.317828	15.69999981	14.10000038	1114.271188	Yes	Yes	No	171.096	14/09/2018 11:20	15.7	1	14/09/2018	14.1	0.895127	3532	735	14/09/2018 11:14	14/09/2018 11:14	14/09/2018	8.58195	115311	16.1746	946.676	13.0251	F	300582	Nude	NCI-H1299	Flank	Large	1004
Ran	Normal	1782.233012	1398.318678	16.29999924	12.80000019	1243.770579	No	No	No	189.217	14/09/2018 11:14	16.3	1	14/09/2018	12.8	0.971014	3532	871	14/09/2018 11:20	14/09/2018 11:20	14/09/2018	9.41899	115315	17.6501	1144.36	13.1465	F	300582	Nude	NCI-H1299	Flank	Large	1004
Ran	Normal	1782.233012	1398.318678	16.29999924	12.80000019	1243.770579	Yes	Yes	No	189.217	14/09/2018 11:14	16.3	1	14/09/2018	12.8	0.971014	3532	871	14/09/2018 11:20	14/09/2018 11:20	14/09/2018	9.41899	115315	17.6501	1144.36	13.1465	F	300582	Nude	NCI-H1299	Flank	Large	1004
Ran	Normal	1782.233012	1634.317828	15.69999981	14.10000038	1243.770579	No	No	No	189.217	14/09/2018 11:20	15.7	1	14/09/2018	14.1	0.971014	3532	871	14/09/2018 11:20	14/09/2018 11:20	14/09/2018	9.41899	115315	17.6501	1144.36	13.1465	F	300582	Nude	NCI-H1299	Flank	Large	1004
Ran	Normal	1782.233012	1634.317828	15.69999981	14.10000038	1243.770579	Yes	Yes	No	189.217	14/09/2018 11:20	15.7	1	14/09/2018	14.1	0.971014	3532	871	14/09/2018 11:20	14/09/2018 11:20	14/09/2018	9.41899	115315	17.6501	1144.36	13.1465	F	300582	Nude	NCI-H1299	Flank	Large	1004
Ran	Normal	251.066158	694.357452	12.5	10.30000019	433.5225153	Not_sure	Not_sure	No	92.9823	14/09/2018 10:41	12.5	1	14/09/2018	10.3	0.942372	3533	871	14/09/2018 10:49	14/09/2018 10:49	14/09/2018	2.70015	115292	13.8859	183.064	9.32484	F	300583	NSG	OV2022	Flank	Large	1005
Ran	Normal	251.066158	877.804885	12.89999962	11.39999962	433.5225153	Not_sure	Not_sure	No	92.9823	14/09/2018 10:49	12.9	1	14/09/2018	11.4	0.942372	3533	871	14/09/2018 10:49	14/09/2018 10:49	14/09/2018	2.70015	115292	13.8859	183.064	9.32484	F	300583	NSG	OV2022	Flank	Large	1005
Ran	Normal	479.6459481	694.357452	12.5	10.30000019	733.4010634	No	No	No	128.995	14/09/2018 10:41	12.5	1	14/09/2018	10.3	0.881295	3533	735	14/09/2018 10:41	14/09/2018 10:41	14/09/2018	3.71833	115284	16.1469	357.465	11.371	F	300583	NSG	OV2022	Flank	Large	1005
Ran	Normal	479.6459481	877.804885	12.89999962	11.39999962	733.4010634	No	No	No	128.995	14/09/2018 10:49	12.9	1	14/09/2018	11.4	0.881295	3533	735	14/09/2018 10:41	14/09/2018 10:41	14/09/2018	3.71833	115284	16.1469	357.465	11.371	F	300583	NSG	OV2022	Flank	Large	1005
Ran	Normal	555.9357875	839.2555035	14	10.69999981	629.9893164	Yes	Yes	No	118.389	14/09/2018 10:44	14	1	14/09/2018	10.7	0.931992	3533	735	14/09/2018 10:44	14/09/2018 10:44	14/09/2018	4.69584	115287	15.0608	394.106	10.6427	F	300609	NSG	OV2022	Flank	Large	1005
Ran	Normal	555.9357875	777.6803462	14	10.30000019	629.9893164	Yes	Yes	No	118.389	14/09/2018 10:51	14	1	14/09/2018	10.3	0.931992	3533	735	14/09/2018 10:44	14/09/2018 10:44	14/09/2018	4.69584	115287	15.0608	394.106	10.6427	F	300609	NSG	OV2022	Flank	Large	1005
Ran	Normal	296.3409205	839.2555035	14	10.69999981	635.45184	No	No	No	115.501	14/09/2018 10:44	14	1	14/09/2018	10.7	0.934558	3533	871	14/09/2018 10:51	14/09/2018 10:51	14/09/2018	2.5657	115293	14.0566	207.784	11.0034	F	300609	NSG	OV2022	Flank	Large	1005
Ran	Normal	296.3409205	777.6803462	14	10.30000019	635.45184	No	No	No	115.501	14/09/2018 10:51	14	1	14/09/2018	10.3	0.934558	3533	871	14/09/2018 10:51	14/09/2018 10:51	14/09/2018	2.5657	115293	14.0566	207.784	11.0034	F	300609	NSG	OV2022	Flank	Large	1005
Ran	Normal	1932.91631	1955.641472	16.60000038	15	1561.315506	No	No	No	210.701	28/09/2018 09:53	16.6	1	28/09/2018	15	0.983498	3533	874	28/09/2018 10:50	28/09/2018 10:50	28/09/2018	9.17374	115768	18.0708	1286.4	14.8202	F	300609	NSG	OV2022	Flank	Large	1005
Ran	Normal	1932.91631	1542.905729	15.69999981	13.69999981	1561.315506	No	No	No	210.701	28/09/2018 10:50	15.7	1	28/09/2018	13.7	0.983498	3533	874	28/09/2018 10:50	28/09/2018 10:50	28/09/2018	9.17374	115768	18.0708	1286.4	14.8202	F	300609	NSG	OV2022	Flank	Medium	1005
Ran	Normal	1856.462114	1955.641472	16.60000038	15	1585.23819	Yes	Yes	No	211.892	28/09/2018 09:53	16.6	1	28/09/2018	15	0.987167	3533	734	28/09/2018 09:53	28/09/2018 09:53	28/09/2018	8.76136	115736	18.2695	1254.03	14.9627	F	300609	NSG	OV2022	Flank	Large	1005
Ran	Normal	1856.462114	1542.905729	15.69999981	13.69999981	1585.23819	Yes	Yes	No	211.892	28/09/2018 10:50	15.7	1	28/09/2018	13.7	0.987167	3533	734	28/09/2018 09:53	28/09/2018 09:53	28/09/2018	8.76136	115736	18.2695	1254.03	14.9627	F	300609	NSG	OV2022	Flank	Medium	1005
Ran	Normal	1140.515519	1140.699731	14.39999962	12.30000019	990.5772296	No	No	No	149.271	14/09/2018 10:45	14.4	1	14/09/2018	12.3	0.97262	3533	735	14/09/2018 10:45	14/09/2018 10:45	14/09/2018	7.64057	115288	14.3761	763.322	13.2722	F	300610	NSG	OV2022	Flank	Large	1005
Ran	Normal	1140.515519	1175.424755	14.60000038	12.39999962	990.5772296	No	No	No	149.271	14/09/2018 10:49	14.6	1	14/09/2018	12.4	0.97262	3533	735	14/09/2018 10:45	14/09/2018 10:45	14/09/2018	7.64057	115288	14.3761	763.322	13.2722	F	300610	NSG	OV2022	Flank	Large	1005
Ran	Normal	2103.220613	2185.509606	17.60000038	15.39999962	1736.243166	No	No	No	218.771	28/09/2018 09:49	17.6	1	28/09/2018	15.4	0.976411	3533	874	28/09/2018 10:48	28/09/2018 10:48	28/09/2018	9.6138	115766	18.2851	1460.97	15.8727	F	300610	NSG	OV2022	Flank	Large	1005
Ran	Normal	2103.220613	1953.180615	17.5	14.60000038	1736.243166	No	No	No	218.771	28/09/2018 10:48	17.5	1	28/09/2018	14.6	0.976411	3533	874	28/09/2018 10:48	28/09/2018 10:48	28/09/2018	9.6138	115766	18.2851	1460.97	15.8727	F	300610	NSG	OV2022	Flank	Medium	1005
Ran	Normal	919.3038932	1140.699731	14.39999962	12.30000019	1044.993015	No	No	No	156.747	14/09/2018 10:45	14.4	1	14/09/2018	12.3	0.971417	3533	871	14/09/2018 10:49	14/09/2018 10:49	14/09/2018	5.86489	115291	15.0361	615.654	13.3335	F	300610	NSG	OV2022	Flank	Large	1005
Ran	Normal	919.3038932	1175.424755	14.60000038	12.39999962	1044.993015	No	No	No	156.747	14/09/2018 10:49	14.6	1	14/09/2018	12.4	0.971417	3533	871	14/09/2018 10:49	14/09/2018 10:49	14/09/2018	5.86489	115291	15.0361	615.654	13.3335	F	300610	NSG	OV2022	Flank	Large	1005
Ran	Normal	2123.240542	2185.509606	17.60000038	15.39999962	1979.747656	No	No	No	237.622	28/09/2018 09:49	17.6	1	28/09/2018	15.4	0.971466	3533	734	28/09/2018 09:49	28/09/2018 09:49	28/09/2018	8.93537	115733	19.5188	1521.67	16.663	F	300610	NSG	OV2022	Flank	Large	1005
Ran	Normal	2123.240542	1953.180615	17.5	14.60000038	1979.747656	No	No	No	237.622	28/09/2018 10:48	17.5	1	28/09/2018	14.6	0.971466	3533	734	28/09/2018 09:49	28/09/2018 09:49	28/09/2018	8.93537	115733	19.5188	1521.67	16.663	F	300610	NSG	OV2022	Flank	Medium	1005
Ran	Normal	1390.612218	1161.132616	15.39999962	12	956.0033939	Yes	Yes	Yes	153.66	28/09/2018 10:05	15.4	1	28/09/2018	12	0.964086	3533	734	28/09/2018 10:05	28/09/2018 10:05	28/09/2018	9.04993	115742	16.0562	946.707	12.4431	F	308864	NSG	OV2022	Flank	Medium	1005
Ran	Normal	1390.612218	1020.703385	15	11.39999962	956.0033939	Yes	Yes	Yes	153.66	28/09/2018 11:01	15	1	28/09/2018	11.4	0.964086	3533	734	28/09/2018 10:05	28/09/2018 10:05	28/09/2018	9.04993	115742	16.0562	946.707	12.4431	F	308864	NSG	OV2022	Flank	Medium	1005
Ran	Normal	879.5112221	1161.132616	15.39999962	12	763.669217	No	No	No	136.243	28/09/2018 10:05	15.4	1	28/09/2018	12	0.913294	3533	874	28/09/2018 11:01	28/09/2018 11:01	28/09/2018	6.45546	115775	15.4839	586.712	11.2104	F	308864	NSG	OV2022	Flank	Medium	1005
Ran	Normal	879.5112221	1020.703385	15	11.39999962	763.669217	No	No	No	136.243	28/09/2018 11:01	15	1	28/09/2018	11.4	0.913294	3533	874	28/09/2018 11:01	28/09/2018 11:01	28/09/2018	6.45546	115775	15.4839	586.712	11.2104	F	308864	NSG	OV2022	Flank	Medium	1005
Ran	Normal	379.067034	1068.769853	25.20000076	9	299.4638404	No	No	No	69.5027	28/09/2018 10:08	25.2	1	28/09/2018	9	0.631714	3533	734	28/09/2018 10:08	28/09/2018 10:08	28/09/2018	5.45399	115743	12.1601	299.241	8.61733	F	308865	NSG	OV2022	Flank	Large	1005
Ran	Normal	379.067034	829.6265901	23	8.300000191	299.4638404	No	No	No	69.5027	28/09/2018 11:03	23	1	28/09/2018	8.3	0.631714	3533	734	28/09/2018 10:08	28/09/2018 10:08	28/09/2018	5.45399	115743	12.1601	299.241	8.61733	F	308865	NSG	OV2022	Flank	Medium	1005
Ran	Normal	782.882606	1068.769853	25.20000076	9	625.4249076	Yes	Yes	Yes	115.489	28/09/2018 10:08	25.2	1	28/09/2018	9	0.767686	3533	874	28/09/2018 11:03	28/09/2018 11:03	28/09/2018	6.77885	115776	14.6868	564.609	10.8309	F	308865	NSG	OV2022	Flank	Large	1005
Ran	Normal	782.882606	829.6265901	23	8.300000191	625.4249076	Yes	Yes	Yes	115.489	28/09/2018 11:03	23	1	28/09/2018	8.3	0.767686	3533	874	28/09/2018 11:03	28/09/2018 11:03	28/09/2018	6.77885	115776	14.6868	564.609	10.8309	F	308865	NSG	OV2022	Flank	Medium	1005
Ran	Normal	31.90211257	717.5045878	17.29999924	8.899999619	52.57154897	Not_sure	Not_sure	No	21.807	14/09/2018 10:42	17.3	1	14/09/2018	8.9	0.309347	3533	735	14/09/2018 10:42	14/09/2018 10:42	14/09/2018	1.46293	115285	5.42101	20.021	4.82153	F	300611	NSG	OV2022	Flank	Large	1005
Ran	Normal	31.90211257	335.2770405	10.80000019	7.699999809	52.57154897	Not_sure	Not_sure	No	21.807	14/09/2018 10:47	10.8	1	14/09/2018	7.7	0.309347	3533	735	14/09/2018 10:42	14/09/2018 10:42	14/09/2018	1.46293	115285	5.42101	20.021	4.82153	F	300611	NSG	OV2022	Flank	Large	1005
Ran	Normal	11.10266763	717.5045878	17.29999924	8.899999619	79.79877339	Not_sure	Not_sure	No	29.7979	14/09/2018 10:42	17.3	1	14/09/2018	8.9	0.783532	3533	871	14/09/2018 10:47	14/09/2018 10:47	14/09/2018	0.372599	115290	7.1565	7.47794	5.356	F	300611	NSG	OV2022	Flank	Large	1005
Ran	Normal	11.10266763	335.2770405	10.80000019	7.699999809	79.79877339	Not_sure	Not_sure	No	29.7979	14/09/2018 10:47	10.8	1	14/09/2018	7.7	0.783532	3533	871	14/09/2018 10:47	14/09/2018 10:47	14/09/2018	0.372599	115290	7.1565	7.47794	5.356	F	300611	NSG	OV2022	Flank	Large	1005
Ran	Normal	1239.698721	1350.806279	23.39999962	10.5	2083.472691	No	No	No	283.119	28/09/2018 09:52	23.4	1	28/09/2018	10.5	0.897282	3533	874	28/09/2018 10:49	28/09/2018 10:49	28/09/2018	4.37872	115767	25.5567	862.382	14.718	F	300611	NSG	OV2022	Flank	Large	1005
Ran	Normal	1239.698721	1735.160266	23.79999924	11.80000019	2083.472691	No	No	No	283.119	28/09/2018 10:49	23.8	1	28/09/2018	11.8	0.897282	3533	874	28/09/2018 10:49	28/09/2018 10:49	28/09/2018	4.37872	115767	25.5567	862.382	14.718	F	300611	NSG	OV2022	Flank	Medium	1005
Ran	Normal	717.1215092	1350.806279	23.39999962	10.5	878.8350716	Yes	Yes	No	151.995	28/09/2018 09:52	23.4	1	28/09/2018	10.5	0.783877	3533	734	28/09/2018 09:52	28/09/2018 09:52	28/09/2018	4.71806	115735	16.5096	471.635	11.564	F	300611	NSG	OV2022	Flank	Large	1005
Ran	Normal	717.1215092	1735.160266	23.79999924	11.80000019	878.8350716	Yes	Yes	No	151.995	28/09/2018 10:49	23.8	1	28/09/2018	11.8	0.783877	3533	734	28/09/2018 09:52	28/09/2018 09:52	28/09/2018	4.71806	115735	16.5096	471.635	11.564	F	300611	NSG	OV2022	Flank	Medium	1005
Ran	Normal	295.485502	450.9358532	10.39999962	9.100000381	430.7238008	Yes	Yes	No	83.3323	14/09/2018 10:57	10.4	1	14/09/2018	9.1	0.95335	3533	871	14/09/2018 11:06	14/09/2018 11:06	14/09/2018	3.54587	115303	11.4554	219.86	10.3375	F	300612	NSG	OV2022	Flank	Medium	1005
Ran	Normal	295.485502	478.6279126	10.80000019	9.199999809	430.7238008	Yes	Yes	No	83.3323	14/09/2018 11:06	10.8	1	14/09/2018	9.2	0.95335	3533	871	14/09/2018 11:06	14/09/2018 11:06	14/09/2018	3.54587	115303	11.4554	219.86	10.3375	F	300612	NSG	OV2022	Flank	Medium	1005
Ran	Normal	1215.021461	1167.37387	14.5	12.39999962	957.319702	No	No	No	143.986	28/09/2018 10:01	14.5	1	28/09/2018	12.4	0.97938	3533	874	28/09/2018 10:55	28/09/2018 10:55	28/09/2018	8.43847	115772	15.2927	898.492	13.2974	F	300612	NSG	OV2022	Flank	Large	1005
Ran	Normal	1215.021461	1013.391925	13.89999962	11.80000019	957.319702	No	No	No	143.986	28/09/2018 10:55	13.9	1	28/09/2018	11.8	0.97938	3533	874	28/09/2018 10:55	28/09/2018 10:55	28/09/2018	8.43847	115772	15.2927	898.492	13.2974	F	300612	NSG	OV2022	Flank	Medium	1005
Ran	Normal	387.6871907	450.9358532	10.39999962	9.100000381	379.9652288	No	No	No	82.1399	14/09/2018 10:57	10.4	1	14/09/2018	9.1	0.935667	3533	735	14/09/2018 10:57	14/09/2018 10:57	14/09/2018	4.71984	115296	11.234	256.849	9.25166	F	300612	NSG	OV2022	Flank	Medium	1005
Ran	Normal	387.6871907	450.9358532	10.39999962	9.100000381	379.9652288	No	Yes	Yes	82.1399	14/09/2018 10:57	10.4	1	14/09/2018	9.1	0.935667	3533	735	14/09/2018 10:57	14/09/2018 10:57	14/09/2018	4.71984	115296	11.234	256.849	9.25166	F	300612	NSG	OV2022	Flank	Medium	1005
Ran	Normal	387.6871907	478.6279126	10.80000019	9.199999809	379.9652288	No	No	No	82.1399	14/09/2018 11:06	10.8	1	14/09/2018	9.2	0.935667	3533	735	14/09/2018 10:57	14/09/2018 10:57	14/09/2018	4.71984	115296	11.234	256.849	9.25166	F	300612	NSG	OV2022	Flank	Medium	1005
Ran	Normal	387.6871907	478.6279126	10.80000019	9.199999809	379.9652288	No	Yes	Yes	82.1399	14/09/2018 11:06	10.8	1	14/09/2018	9.2	0.935667	3533	735	14/09/2018 10:57	14/09/2018 10:57	14/09/2018	4.71984	115296	11.234	256.849	9.25166	F	300612	NSG	OV2022	Flank	Medium	1005
Ran	Normal	1492.775516	1167.37387	14.5	12.39999962	1149.539516	No	Yes	Yes	165.057	28/09/2018 10:01	14.5	1	28/09/2018	12.4	0.987751	3533	734	28/09/2018 10:01	28/09/2018 10:01	28/09/2018	9.044	115741	16.3467	1078.22	13.929	F	300612	NSG	OV2022	Flank	Large	1005
Ran	Normal	1492.775516	1013.391925	13.89999962	11.80000019	1149.539516	No	Yes	Yes	165.057	28/09/2018 10:55	13.9	1	28/09/2018	11.8	0.987751	3533	734	28/09/2018 10:01	28/09/2018 10:01	28/09/2018	9.044	115741	16.3467	1078.22	13.929	F	300612	NSG	OV2022	Flank	Medium	1005
Ran	Normal	175.0297329	757.3750881	20.5	8.399999619	209.9640505	No	No	No	57.867	28/09/2018 10:10	20.5	1	28/09/2018	8.4	0.948435	3533	734	28/09/2018 10:10	28/09/2018 10:10	28/09/2018	3.02469	115744	10.8086	124.221	7.25678	F	308866	NSG	OV2022	Flank	Medium	1005
Ran	Normal	175.0297329	276.2355334	9.899999619	7.300000191	209.9640505	No	No	No	57.867	28/09/2018 11:04	9.9	1	28/09/2018	7.3	0.948435	3533	734	28/09/2018 10:10	28/09/2018 10:10	28/09/2018	3.02469	115744	10.8086	124.221	7.25678	F	308866	NSG	OV2022	Flank	Medium	1005
Ran	Normal	288.6864178	757.3750881	20.5	8.399999619	238.9750954	No	No	No	63.2323	28/09/2018 10:10	20.5	1	28/09/2018	8.4	0.961386	3533	874	28/09/2018 11:04	28/09/2018 11:04	28/09/2018	4.56549	115777	10.7718	194.634	7.55864	F	308866	NSG	OV2022	Flank	Medium	1005
Ran	Normal	288.6864178	276.2355334	9.899999619	7.300000191	238.9750954	No	No	No	63.2323	28/09/2018 11:04	9.9	1	28/09/2018	7.3	0.961386	3533	874	28/09/2018 11:04	28/09/2018 11:04	28/09/2018	4.56549	115777	10.7718	194.634	7.55864	F	308866	NSG	OV2022	Flank	Medium	1005
Ran	Normal	906.5410609	1274.196402	19.39999962	11.19999981	879.4005339	No	No	No	147.543	28/09/2018 09:57	19.4	1	28/09/2018	11.2	0.830993	3533	874	28/09/2018 10:57	28/09/2018 10:57	28/09/2018	6.14425	115773	16.4253	629.909	11.9206	F	300613	NSG	OV2022	Flank	Large	1005
Ran	Normal	906.5410609	1525.535992	19.89999962	12.10000038	879.4005339	No	No	No	147.543	28/09/2018 10:57	19.9	1	28/09/2018	12.1	0.830993	3533	874	28/09/2018 10:57	28/09/2018 10:57	28/09/2018	6.14425	115773	16.4253	629.909	11.9206	F	300613	NSG	OV2022	Flank	Medium	1005
Ran	Normal	56.01000232	186.964038	7.5	6.900000095	122.5183752	Not_sure	Not_sure	No	37.3196	14/09/2018 10:59	7.5	1	14/09/2018	6.9	0.803036	3533	871	14/09/2018 11:05	14/09/2018 11:05	14/09/2018	1.50082	115302	8.57507	44.2443	6.5659	F	300613	NSG	OV2022	Flank	Medium	1005
Ran	Normal	56.01000232	190.9344801	9.800000191	6.099999905	122.5183752	Not_sure	Not_sure	No	37.3196	14/09/2018 11:05	9.8	1	14/09/2018	6.1	0.803036	3533	871	14/09/2018 11:05	14/09/2018 11:05	14/09/2018	1.50082	115302	8.57507	44.2443	6.5659	F	300613	NSG	OV2022	Flank	Medium	1005
Ran	Normal	1122.809997	1274.196402	19.39999962	11.19999981	1175.540363	No	No	No	182.458	28/09/2018 09:57	19.4	1	28/09/2018	11.2	0.957243	3533	734	28/09/2018 09:57	28/09/2018 09:57	28/09/2018	6.1538	115738	19.2982	801.243	12.8856	F	300613	NSG	OV2022	Flank	Large	1005
Ran	Normal	1122.809997	1525.535992	19.89999962	12.10000038	1175.540363	No	No	No	182.458	28/09/2018 10:57	19.9	1	28/09/2018	12.1	0.957243	3533	734	28/09/2018 09:57	28/09/2018 09:57	28/09/2018	6.1538	115738	19.2982	801.243	12.8856	F	300613	NSG	OV2022	Flank	Medium	1005
Ran	Normal	10.68249769	186.964038	7.5	6.900000095	47.62610549	Yes	Yes	No	19.541	14/09/2018 10:59	7.5	1	14/09/2018	6.9	0.592371	3533	735	14/09/2018 10:59	14/09/2018 10:59	14/09/2018	0.546671	115297	6.06911	8.46794	4.87448	F	300613	NSG	OV2022	Flank	Medium	1005
Ran	Normal	10.68249769	186.964038	7.5	6.900000095	47.62610549	Yes	Yes	Yes	19.541	14/09/2018 10:59	7.5	1	14/09/2018	6.9	0.592371	3533	735	14/09/2018 10:59	14/09/2018 10:59	14/09/2018	0.546671	115297	6.06911	8.46794	4.87448	F	300613	NSG	OV2022	Flank	Medium	1005
Ran	Normal	10.68249769	190.9344801	9.800000191	6.099999905	47.62610549	Yes	Yes	No	19.541	14/09/2018 11:05	9.8	1	14/09/2018	6.1	0.592371	3533	735	14/09/2018 10:59	14/09/2018 10:59	14/09/2018	0.546671	115297	6.06911	8.46794	4.87448	F	300613	NSG	OV2022	Flank	Medium	1005
Ran	Normal	10.68249769	190.9344801	9.800000191	6.099999905	47.62610549	Yes	Yes	Yes	19.541	14/09/2018 11:05	9.8	1	14/09/2018	6.1	0.592371	3533	735	14/09/2018 10:59	14/09/2018 10:59	14/09/2018	0.546671	115297	6.06911	8.46794	4.87448	F	300613	NSG	OV2022	Flank	Medium	1005
Ran	Normal	1691.648924	2217.259166	21.29999924	14.10000038	1521.39764	No	No	No	208.154	28/09/2018 09:58	21.3	1	28/09/2018	14.1	0.979458	3533	734	28/09/2018 09:58	28/09/2018 09:58	28/09/2018	8.12691	115739	19.0206	1183.14	14.618	F	300614	NSG	OV2022	Flank	Large	1005
Ran	Normal	1691.648924	1742.641342	20	12.89999962	1521.39764	No	No	No	208.154	28/09/2018 10:53	20	1	28/09/2018	12.9	0.979458	3533	734	28/09/2018 09:58	28/09/2018 09:58	28/09/2018	8.12691	115739	19.0206	1183.14	14.618	F	300614	NSG	OV2022	Flank	Medium	1005
Ran	Normal	1782.885039	2217.259166	21.29999924	14.10000038	1526.641041	No	No	No	208.94	28/09/2018 09:58	21.3	1	28/09/2018	14.1	0.932276	3533	874	28/09/2018 10:53	28/09/2018 10:53	28/09/2018	8.533	115770	19.7064	1286.63	14.6132	F	300614	NSG	OV2022	Flank	Large	1005
Ran	Normal	1782.885039	1742.641342	20	12.89999962	1526.641041	No	No	No	208.94	28/09/2018 10:53	20	1	28/09/2018	12.9	0.932276	3533	874	28/09/2018 10:53	28/09/2018 10:53	28/09/2018	8.533	115770	19.7064	1286.63	14.6132	F	300614	NSG	OV2022	Flank	Medium	1005
Ran	Normal	399.9145458	543.4327195	12	9.300000191	429.8027885	No	No	No	88.3301	14/09/2018 11:01	12	1	14/09/2018	9.3	0.944479	3533	735	14/09/2018 11:01	14/09/2018 11:01	14/09/2018	4.5275	115298	12.2878	283.48	9.73174	F	300614	NSG	OV2022	Flank	Medium	1005
Ran	Normal	399.9145458	790.0513186	12.69999981	10.89999962	429.8027885	No	No	No	88.3301	14/09/2018 11:03	12.7	1	14/09/2018	10.9	0.944479	3533	735	14/09/2018 11:01	14/09/2018 11:01	14/09/2018	4.5275	115298	12.2878	283.48	9.73174	F	300614	NSG	OV2022	Flank	Medium	1005
Ran	Normal	191.0072949	543.4327195	12	9.300000191	274.5427398	Yes	Yes	No	67.1504	14/09/2018 11:01	12	1	14/09/2018	9.3	0.828841	3533	871	14/09/2018 11:03	14/09/2018 11:03	14/09/2018	2.84447	115300	11.2483	136.987	8.17695	F	300614	NSG	OV2022	Flank	Medium	1005
Ran	Normal	191.0072949	543.4327195	12	9.300000191	274.5427398	Not_sure	Not_sure	No	67.1504	14/09/2018 11:01	12	1	14/09/2018	9.3	0.828841	3533	871	14/09/2018 11:03	14/09/2018 11:03	14/09/2018	2.84447	115300	11.2483	136.987	8.17695	F	300614	NSG	OV2022	Flank	Medium	1005
Ran	Normal	191.0072949	790.0513186	12.69999981	10.89999962	274.5427398	Yes	Yes	No	67.1504	14/09/2018 11:03	12.7	1	14/09/2018	10.9	0.828841	3533	871	14/09/2018 11:03	14/09/2018 11:03	14/09/2018	2.84447	115300	11.2483	136.987	8.17695	F	300614	NSG	OV2022	Flank	Medium	1005
Ran	Normal	191.0072949	790.0513186	12.69999981	10.89999962	274.5427398	Not_sure	Not_sure	No	67.1504	14/09/2018 11:03	12.7	1	14/09/2018	10.9	0.828841	3533	871	14/09/2018 11:03	14/09/2018 11:03	14/09/2018	2.84447	115300	11.2483	136.987	8.17695	F	300614	NSG	OV2022	Flank	Medium	1005
Ran	Normal	1619.695202	1631.834411	20.60000038	12.30000019	1693.140363	No	No	No	235.492	28/09/2018 10:00	20.6	1	28/09/2018	12.3	0.912217	3533	734	28/09/2018 10:00	28/09/2018 10:00	28/09/2018	6.87792	115740	21.9994	1139.23	14.3796	F	300615	NSG	OV2022	Flank	Large	1005
Ran	Normal	1619.695202	1322.508496	20.5	11.10000038	1693.140363	No	No	No	235.492	28/09/2018 10:52	20.5	1	28/09/2018	11.1	0.912217	3533	734	28/09/2018 10:00	28/09/2018 10:00	28/09/2018	6.87792	115740	21.9994	1139.23	14.3796	F	300615	NSG	OV2022	Flank	Medium	1005
Ran	Normal	229.6494141	619.9534487	13.39999962	9.399999619	316.0106999	No	No	No	77.3767	14/09/2018 10:54	13.4	1	14/09/2018	9.4	0.89819	3533	735	14/09/2018 10:54	14/09/2018 10:54	14/09/2018	2.96794	115294	12.534	159.098	8.16811	F	300615	NSG	OV2022	Flank	Medium	1005
Ran	Normal	229.6494141	351.8583772	10.5	8	316.0106999	No	No	No	77.3767	14/09/2018 11:04	10.5	1	14/09/2018	8	0.89819	3533	735	14/09/2018 10:54	14/09/2018 10:54	14/09/2018	2.96794	115294	12.534	159.098	8.16811	F	300615	NSG	OV2022	Flank	Medium	1005
Ran	Normal	1961.157016	1631.834411	20.60000038	12.30000019	1995.851193	Yes	Yes	Yes	258.545	28/09/2018 10:00	20.6	1	28/09/2018	12.3	0.972558	3533	874	28/09/2018 10:52	28/09/2018 10:52	28/09/2018	7.58536	115769	20.3835	1249.9	15.4391	F	300615	NSG	OV2022	Flank	Large	1005
Ran	Normal	1961.157016	1322.508496	20.5	11.10000038	1995.851193	Yes	Yes	Yes	258.545	28/09/2018 10:52	20.5	1	28/09/2018	11.1	0.972558	3533	874	28/09/2018 10:52	28/09/2018 10:52	28/09/2018	7.58536	115769	20.3835	1249.9	15.4391	F	300615	NSG	OV2022	Flank	Medium	1005
Ran	Normal	81.3623898	619.9534487	13.39999962	9.399999619	185.542964	Not_sure	Not_sure	No	47.6093	14/09/2018 10:54	13.4	1	14/09/2018	9.4	0.605308	3533	871	14/09/2018 11:04	14/09/2018 11:04	14/09/2018	1.70896	115301	9.49005	66.1882	7.7944	F	300615	NSG	OV2022	Flank	Medium	1005
Ran	Normal	81.3623898	351.8583772	10.5	8	185.542964	Not_sure	Not_sure	No	47.6093	14/09/2018 11:04	10.5	1	14/09/2018	8	0.605308	3533	871	14/09/2018 11:04	14/09/2018 11:04	14/09/2018	1.70896	115301	9.49005	66.1882	7.7944	F	300615	NSG	OV2022	Flank	Medium	1005
Ran	Normal	342.7878273	709.42184	14.39999962	9.699999809	719.6804789	No	No	No	127.447	28/09/2018 10:12	14.4	1	28/09/2018	9.7	0.941501	3533	734	28/09/2018 10:12	28/09/2018 10:12	28/09/2018	2.68965	115745	14.0757	223.874	11.2938	F	300587	NSG	OV2022	Flank	Medium	1005
Ran	Normal	342.7878273	719.0959352	14.30000019	9.800000191	719.6804789	No	No	No	127.447	28/09/2018 11:07	14.3	1	28/09/2018	9.8	0.941501	3533	734	28/09/2018 10:12	28/09/2018 10:12	28/09/2018	2.68965	115745	14.0757	223.874	11.2938	F	300587	NSG	OV2022	Flank	Medium	1005
Ran	Normal	990.9673666	709.42184	14.39999962	9.699999809	489.0262642	No	No	No	105.29	28/09/2018 10:12	14.4	1	28/09/2018	9.7	0.980262	3533	874	28/09/2018 11:07	28/09/2018 11:07	28/09/2018	9.41179	115778	15.0958	691.037	9.28913	F	300587	NSG	OV2022	Flank	Medium	1005
Ran	Normal	990.9673666	719.0959352	14.30000019	9.800000191	489.0262642	No	No	No	105.29	28/09/2018 11:07	14.3	1	28/09/2018	9.8	0.980262	3533	874	28/09/2018 11:07	28/09/2018 11:07	28/09/2018	9.41179	115778	15.0958	691.037	9.28913	F	300587	NSG	OV2022	Flank	Medium	1005
Ran	Normal	267.3241733	360.7098485	10.5	8.100000381	290.1416657	No	No	No	70.1009	14/09/2018 10:55	10.5	1	14/09/2018	8.1	0.917017	3533	735	14/09/2018 10:55	14/09/2018 10:55	14/09/2018	3.81342	115295	10.2061	168.69	8.27783	F	300616	NSG	OV2022	Flank	Medium	1005
Ran	Normal	267.3241733	226.8497089	9.100000381	6.900000095	290.1416657	No	No	No	70.1009	14/09/2018 11:02	9.1	1	14/09/2018	6.9	0.917017	3533	735	14/09/2018 10:55	14/09/2018 10:55	14/09/2018	3.81342	115295	10.2061	168.69	8.27783	F	300616	NSG	OV2022	Flank	Medium	1005
Ran	Normal	1348.07898	1483.941234	15.10000038	13.69999981	1199.588213	No	No	No	168.132	28/09/2018 09:56	15.1	1	28/09/2018	13.7	0.964742	3533	874	28/09/2018 10:54	28/09/2018 10:54	28/09/2018	8.01798	115771	15.2847	915.657	14.2696	F	300616	NSG	OV2022	Flank	Large	1005
Ran	Normal	1348.07898	1007.513033	14.30000019	11.60000038	1199.588213	No	No	No	168.132	28/09/2018 10:54	14.3	1	28/09/2018	11.6	0.964742	3533	874	28/09/2018 10:54	28/09/2018 10:54	28/09/2018	8.01798	115771	15.2847	915.657	14.2696	F	300616	NSG	OV2022	Flank	Medium	1005
Ran	Normal	1056.153739	1483.941234	15.10000038	13.69999981	1319.012216	Yes	Yes	No	179.455	28/09/2018 09:56	15.1	1	28/09/2018	13.7	0.835352	3533	734	28/09/2018 09:56	28/09/2018 09:56	28/09/2018	5.88534	115737	17.88	809.958	14.7002	F	300616	NSG	OV2022	Flank	Large	1005
Ran	Normal	1056.153739	1007.513033	14.30000019	11.60000038	1319.012216	Yes	Yes	No	179.455	28/09/2018 10:54	14.3	1	28/09/2018	11.6	0.835352	3533	734	28/09/2018 09:56	28/09/2018 09:56	28/09/2018	5.88534	115737	17.88	809.958	14.7002	F	300616	NSG	OV2022	Flank	Medium	1005
Ran	Normal	459.0991978	746.5051941	12	10.89999962	721.8825698	Yes	Yes	No	133.52	14/09/2018 10:43	12	1	14/09/2018	10.9	0.94046	3533	871	14/09/2018 10:46	14/09/2018 10:46	14/09/2018	3.43843	115289	15.8237	308.047	10.8131	F	300588	NSG	OV2022	Flank	Large	1005
Ran	Normal	459.0991978	589.4214089	13.30000019	9.199999809	721.8825698	Yes	Yes	No	133.52	14/09/2018 10:46	13.3	1	14/09/2018	9.2	0.94046	3533	871	14/09/2018 10:46	14/09/2018 10:46	14/09/2018	3.43843	115289	15.8237	308.047	10.8131	F	300588	NSG	OV2022	Flank	Large	1005
Ran	Normal	616.2753198	746.5051941	12	10.89999962	655.5045959	Yes	Yes	Yes	110.505	14/09/2018 10:43	12	1	14/09/2018	10.9	0.969607	3533	735	14/09/2018 10:43	14/09/2018 10:43	14/09/2018	5.5769	115286	13.1396	455.195	11.8638	F	300588	NSG	OV2022	Flank	Large	1005
Ran	Normal	616.2753198	589.4214089	13.30000019	9.199999809	655.5045959	Yes	Yes	Yes	110.505	14/09/2018 10:46	13.3	1	14/09/2018	9.2	0.969607	3533	735	14/09/2018 10:43	14/09/2018 10:43	14/09/2018	5.5769	115286	13.1396	455.195	11.8638	F	300588	NSG	OV2022	Flank	Large	1005
Ran	Normal	2015.85009	1857.519055	18.10000038	14	1476.085249	No	No	No	213.605	28/09/2018 09:50	18.1	1	28/09/2018	14	0.986972	3533	734	28/09/2018 09:50	28/09/2018 09:50	28/09/2018	9.43728	115734	18.7541	1280.77	13.8207	F	300588	NSG	OV2022	Flank	Large	1005
Ran	Normal	2015.85009	1526.998316	17.79999924	12.80000019	1476.085249	No	No	No	213.605	28/09/2018 10:45	17.8	1	28/09/2018	12.8	0.986972	3533	734	28/09/2018 09:50	28/09/2018 09:50	28/09/2018	9.43728	115734	18.7541	1280.77	13.8207	F	300588	NSG	OV2022	Flank	Medium	1005
Ran	Normal	1048.512635	1857.519055	18.10000038	14	1288.943215	Yes	Yes	No	172.614	28/09/2018 09:50	18.1	1	28/09/2018	14	0.913122	3533	874	28/09/2018 10:45	28/09/2018 10:45	28/09/2018	6.07432	115765	17.1969	816.835	14.9344	F	300588	NSG	OV2022	Flank	Large	1005
Ran	Normal	1048.512635	1526.998316	17.79999924	12.80000019	1288.943215	Yes	Yes	No	172.614	28/09/2018 10:45	17.8	1	28/09/2018	12.8	0.913122	3533	874	28/09/2018 10:45	28/09/2018 10:45	28/09/2018	6.07432	115765	17.1969	816.835	14.9344	F	300588	NSG	OV2022	Flank	Medium	1005
Ran	Normal	361.125954	585.3494463	13.5	9.100000381	517.3281527	No	No	No	104.378	28/09/2018 10:12	13.5	1	28/09/2018	9.1	0.9665	3533	874	28/09/2018 11:01	28/09/2018 11:01	28/09/2018	3.45979	115774	14.099	253.176	9.91259	F	300589	NSG	OV2022	Flank	Medium	1005
Ran	Normal	361.125954	388.7197438	11.60000038	8	517.3281527	No	No	No	104.378	28/09/2018 11:01	11.6	1	28/09/2018	8	0.9665	3533	874	28/09/2018 11:01	28/09/2018 11:01	28/09/2018	3.45979	115774	14.099	253.176	9.91259	F	300589	NSG	OV2022	Flank	Medium	1005
Ran	Normal	379.0884319	585.3494463	13.5	9.100000381	475.8273294	No	No	No	103.747	28/09/2018 10:12	13.5	1	28/09/2018	9.1	0.97034	3533	734	28/09/2018 10:12	28/09/2018 10:12	28/09/2018	3.65397	115746	14.2053	249.297	9.17284	F	300589	NSG	OV2022	Flank	Medium	1005
Ran	Normal	379.0884319	388.7197438	11.60000038	8	475.8273294	No	No	No	103.747	28/09/2018 11:01	11.6	1	28/09/2018	8	0.97034	3533	734	28/09/2018 10:12	28/09/2018 10:12	28/09/2018	3.65397	115746	14.2053	249.297	9.17284	F	300589	NSG	OV2022	Flank	Medium	1005
System error	Prepalpable	39.72798132	-0.523598776	-1	-1	263.9150228	Yes	Yes	No	68.6727	05/10/2018 10:43	-1	1	05/10/2018	-1	-1	4056	874	05/10/2018 10:43	05/10/2018 10:43	05/10/2018	0.578512	115888	11.3773	26.4888	7.68617	F	308886	SCID		Flank	NoTumour	1033
System error	Prepalpable	39.72798132	-0.523598776	-1	-1	263.9150228	Yes	Yes	No	68.6727	05/10/2018 10:54	-1	1	05/10/2018	-1	-1	4056	874	05/10/2018 10:43	05/10/2018 10:43	05/10/2018	0.578512	115888	11.3773	26.4888	7.68617	F	308886	SCID		Flank	NoTumour	1033
Ran	Normal	202.4294161	288.5678657	8.399999619	8.100000381	243.6920003	No	No	No	58.4953	05/10/2018 10:27	8.4	1	05/10/2018	8.1	0.965591	4056	874	05/10/2018 10:27	05/10/2018 10:27	05/10/2018	3.46061	115877	9.20879	139.028	8.33202	F	308867	SCID	FADU	Flank	Medium	1033
Ran	Normal	202.4294161	267.9579568	8.199999809	7.900000095	243.6920003	No	No	No	58.4953	05/10/2018 11:00	8.2	1	05/10/2018	7.9	0.965591	4056	874	05/10/2018 10:27	05/10/2018 10:27	05/10/2018	3.46061	115877	9.20879	139.028	8.33202	F	308867	SCID	FADU	Flank	Medium	1033
Ran	Normal	166.1364894	288.5678657	8.399999619	8.100000381	240.7103325	No	No	No	60.2483	05/10/2018 10:27	8.4	1	05/10/2018	8.1	0.962411	4056	735	05/10/2018 11:00	05/10/2018 11:00	05/10/2018	2.75753	115907	9.49537	109.55	7.99061	F	308867	SCID	FADU	Flank	Medium	1033
Ran	Normal	166.1364894	267.9579568	8.199999809	7.900000095	240.7103325	No	No	No	60.2483	05/10/2018 11:00	8.2	1	05/10/2018	7.9	0.962411	4056	735	05/10/2018 11:00	05/10/2018 11:00	05/10/2018	2.75753	115907	9.49537	109.55	7.99061	F	308867	SCID	FADU	Flank	Medium	1033
Ran	Normal	194.8011925	310.4416987	10	7.699999809	252.1832754	No	No	No	63.3776	28/09/2018 10:43	10	1	28/09/2018	7.7	0.971691	4056	874	28/09/2018 10:43	28/09/2018 10:43	28/09/2018	3.07366	115764	10.5097	134.603	7.95812	F	308867	SCID	FADU	Flank	Medium	1033
Ran	Normal	194.8011925	325.1171181	8.800000191	8.399999619	252.1832754	No	No	No	63.3776	28/09/2018 10:31	8.8	1	28/09/2018	8.4	0.971691	4056	874	28/09/2018 10:43	28/09/2018 10:43	28/09/2018	3.07366	115764	10.5097	134.603	7.95812	F	308867	SCID	FADU	Flank	Medium	1033
Ran	Normal	252.8294526	310.4416987	10	7.699999809	349.0800014	No	No	No	74.9942	28/09/2018 10:43	10	1	28/09/2018	7.7	0.972539	4056	734	28/09/2018 10:31	28/09/2018 10:31	28/09/2018	3.37132	115754	11.3795	187.003	9.30952	F	308867	SCID	FADU	Flank	Medium	1033
Ran	Normal	252.8294526	325.1171181	8.800000191	8.399999619	349.0800014	No	No	No	74.9942	28/09/2018 10:31	8.8	1	28/09/2018	8.4	0.972539	4056	734	28/09/2018 10:31	28/09/2018 10:31	28/09/2018	3.37132	115754	11.3795	187.003	9.30952	F	308867	SCID	FADU	Flank	Medium	1033
Ran	Normal	55.21940712	166.2530933	8	6.300000191	120.5811101	Not_sure	Not_sure	No	36.2199	05/10/2018 10:29	8	1	05/10/2018	6.3	0.667966	4056	735	05/10/2018 11:00	05/10/2018 11:00	05/10/2018	1.52456	115908	7.95099	42.2596	6.65828	F	308887	SCID		Flank	Medium	1033
Ran	Normal	55.21940712	205.8874305	9.600000381	6.400000095	120.5811101	Not_sure	Not_sure	No	36.2199	05/10/2018 11:00	9.6	1	05/10/2018	6.4	0.667966	4056	735	05/10/2018 11:00	05/10/2018 11:00	05/10/2018	1.52456	115908	7.95099	42.2596	6.65828	F	308887	SCID		Flank	Medium	1033
Ran	Normal	63.23005476	166.2530933	8	6.300000191	117.5988845	Yes	Yes	Yes	36.409	05/10/2018 10:29	8	1	05/10/2018	6.3	0.842924	4056	874	05/10/2018 10:29	05/10/2018 10:29	05/10/2018	1.73666	115878	8.74874	51.3905	6.45988	F	308887	SCID		Flank	Medium	1033
Ran	Normal	63.23005476	205.8874305	9.600000381	6.400000095	117.5988845	Yes	Yes	Yes	36.409	05/10/2018 11:00	9.6	1	05/10/2018	6.4	0.842924	4056	874	05/10/2018 10:29	05/10/2018 10:29	05/10/2018	1.73666	115878	8.74874	51.3905	6.45988	F	308887	SCID		Flank	Medium	1033
Ran	Normal	1217.170356	1459.709568	16	13.19999981	1223.910236	Yes	Yes	No	177.087	28/09/2018 10:26	16	1	28/09/2018	13.2	0.927087	4056	874	28/09/2018 10:37	28/09/2018 10:37	28/09/2018	6.87329	115759	16.6087	826.209	13.8227	F	308834	SCID		Flank	Medium	1033
Ran	Normal	1217.170356	1636.677674	16.89999962	13.60000038	1223.910236	Yes	Yes	No	177.087	28/09/2018 10:37	16.9	1	28/09/2018	13.6	0.927087	4056	874	28/09/2018 10:37	28/09/2018 10:37	28/09/2018	6.87329	115759	16.6087	826.209	13.8227	F	308834	SCID		Flank	Medium	1033
Ran	Normal	2061.568033	1459.709568	16	13.19999981	1562.743161	No	Yes	Yes	207.842	28/09/2018 10:26	16	1	28/09/2018	13.2	0.980192	4056	734	28/09/2018 10:26	28/09/2018 10:26	28/09/2018	9.91892	115751	17.5131	1367.76	15.0378	F	308834	SCID		Flank	Medium	1033
Ran	Normal	2061.568033	1636.677674	16.89999962	13.60000038	1562.743161	No	Yes	Yes	207.842	28/09/2018 10:37	16.9	1	28/09/2018	13.6	0.980192	4056	734	28/09/2018 10:26	28/09/2018 10:26	28/09/2018	9.91892	115751	17.5131	1367.76	15.0378	F	308834	SCID		Flank	Medium	1033
Ran	Normal	112.8582866	107.7042712	6.800000191	5.5	149.178919	Yes	Yes	No	44.6707	05/10/2018 10:30	6.8	1	05/10/2018	5.5	0.849057	4056	735	05/10/2018 11:07	05/10/2018 11:07	05/10/2018	2.52645	115909	8.40416	74.2536	6.67905	F	308888	SCID		Flank	Medium	1033
Ran	Normal	112.8582866	137.6017618	7.300000191	6	149.178919	Yes	Yes	No	44.6707	05/10/2018 11:07	7.3	1	05/10/2018	6	0.849057	4056	735	05/10/2018 11:07	05/10/2018 11:07	05/10/2018	2.52645	115909	8.40416	74.2536	6.67905	F	308888	SCID		Flank	Medium	1033
Ran	Normal	105.6736558	107.7042712	6.800000191	5.5	159.1620353	No	Yes	Yes	44.7491	05/10/2018 10:30	6.8	1	05/10/2018	5.5	0.883988	4056	874	05/10/2018 10:30	05/10/2018 10:30	05/10/2018	2.36147	115879	8.82295	77.6034	7.11353	F	308888	SCID		Flank	Medium	1033
Ran	Normal	105.6736558	137.6017618	7.300000191	6	159.1620353	No	Yes	Yes	44.7491	05/10/2018 11:07	7.3	1	05/10/2018	6	0.883988	4056	874	05/10/2018 10:30	05/10/2018 10:30	05/10/2018	2.36147	115879	8.82295	77.6034	7.11353	F	308888	SCID		Flank	Medium	1033
Ran	Normal	431.7421438	412.1518148	9.300000191	9.199999809	406.9783978	No	No	No	80.5037	05/10/2018 10:47	9.3	1	05/10/2018	9.2	0.844666	4056	735	05/10/2018 10:55	05/10/2018 10:55	05/10/2018	5.36301	115900	11.224	318.668	10.1108	F	308889	SCID		Flank	Medium	1033
Ran	Normal	431.7421438	425.6889463	9.399999619	9.300000191	406.9783978	No	No	No	80.5037	05/10/2018 10:55	9.4	1	05/10/2018	9.3	0.844666	4056	735	05/10/2018 10:55	05/10/2018 10:55	05/10/2018	5.36301	115900	11.224	318.668	10.1108	F	308889	SCID		Flank	Medium	1033
Ran	Normal	99.1027482	220.8932335	7.5	7.5	170.2496794	No	No	No	47.2442	05/10/2018 10:49	7.5	1	05/10/2018	7.5	0.958303	4056	735	05/10/2018 10:58	05/10/2018 10:58	05/10/2018	2.09767	115904	8.75664	69.3172	7.20722	F	308890	SCID		Flank	Medium	1033
Ran	Normal	99.1027482	288.5678657	8.399999619	8.100000381	170.2496794	No	No	No	47.2442	05/10/2018 10:58	8.4	1	05/10/2018	8.1	0.958303	4056	735	05/10/2018 10:58	05/10/2018 10:58	05/10/2018	2.09767	115904	8.75664	69.3172	7.20722	F	308890	SCID		Flank	Medium	1033
Ran	Normal	145.7968204	138.5212004	7.599999905	5.900000095	167.009225	Yes	Yes	No	50.8593	05/10/2018 10:31	7.6	1	05/10/2018	5.9	0.844745	4056	735	05/10/2018 11:08	05/10/2018 11:08	05/10/2018	2.86667	115911	10.199	100.539	6.5675	F	308891	SCID		Flank	Medium	1033
Ran	Normal	145.7968204	161.7098153	8.300000191	6.099999905	167.009225	Yes	Yes	No	50.8593	05/10/2018 11:08	8.3	1	05/10/2018	6.1	0.844745	4056	735	05/10/2018 11:08	05/10/2018 11:08	05/10/2018	2.86667	115911	10.199	100.539	6.5675	F	308891	SCID		Flank	Medium	1033
Ran	Normal	291.0508343	138.5212004	7.599999905	5.900000095	204.4237431	No	No	No	57.4416	05/10/2018 10:31	7.6	1	05/10/2018	5.9	0.827419	4056	874	05/10/2018 10:31	05/10/2018 10:31	05/10/2018	5.0669	115880	11.3029	213.435	7.11762	F	308891	SCID		Flank	Medium	1033
Ran	Normal	291.0508343	161.7098153	8.300000191	6.099999905	204.4237431	No	No	No	57.4416	05/10/2018 11:08	8.3	1	05/10/2018	6.1	0.827419	4056	874	05/10/2018 10:31	05/10/2018 10:31	05/10/2018	5.0669	115880	11.3029	213.435	7.11762	F	308891	SCID		Flank	Medium	1033
Ran	Normal	178.5046551	328.2435777	9.100000381	8.300000191	237.1860904	No	No	No	61.5319	05/10/2018 10:32	9.1	1	05/10/2018	8.3	0.960332	4056	874	05/10/2018 10:32	05/10/2018 10:32	05/10/2018	2.90101	115881	10.0626	117.836	7.70937	F	308892	SCID		Flank	Medium	1033
Ran	Normal	178.5046551	261.2171527	8.199999809	7.800000191	237.1860904	No	No	No	61.5319	05/10/2018 11:08	8.2	1	05/10/2018	7.8	0.960332	4056	874	05/10/2018 10:32	05/10/2018 10:32	05/10/2018	2.90101	115881	10.0626	117.836	7.70937	F	308892	SCID		Flank	Medium	1033
Ran	Normal	175.1817424	328.2435777	9.100000381	8.300000191	198.7243649	No	No	No	53.6523	05/10/2018 10:32	9.1	1	05/10/2018	8.3	0.966868	4056	735	05/10/2018 11:08	05/10/2018 11:08	05/10/2018	3.26513	115910	9.82561	124.437	7.40786	F	308892	SCID		Flank	Medium	1033
Ran	Normal	175.1817424	261.2171527	8.199999809	7.800000191	198.7243649	No	No	No	53.6523	05/10/2018 11:08	8.2	1	05/10/2018	7.8	0.966868	4056	735	05/10/2018 11:08	05/10/2018 11:08	05/10/2018	3.26513	115910	9.82561	124.437	7.40786	F	308892	SCID		Flank	Medium	1033
Ran	Normal	270.7802864	297.3679959	9.100000381	7.900000095	289.0969584	No	No	No	68.448	05/10/2018 10:41	9.1	1	05/10/2018	7.9	0.913043	4056	874	05/10/2018 10:41	05/10/2018 10:41	05/10/2018	3.956	115886	10.7641	188.341	8.4472	F	308893	SCID		Flank	Medium	1033
Ran	Normal	83.23636871	194.9881816	7.599999905	7	86.05618201	Yes	Yes	Yes	31.4045	05/10/2018 10:46	7.6	1	05/10/2018	7	0.544655	4056	735	05/10/2018 10:56	05/10/2018 10:56	05/10/2018	2.65046	115901	7.67085	58.3423	5.4805	F	308894	SCID		Flank	Medium	1033
Ran	Normal	83.23636871	204.4140101	8.199999809	6.900000095	86.05618201	Yes	Yes	Yes	31.4045	05/10/2018 10:56	8.2	1	05/10/2018	6.9	0.544655	4056	735	05/10/2018 10:56	05/10/2018 10:56	05/10/2018	2.65046	115901	7.67085	58.3423	5.4805	F	308894	SCID		Flank	Medium	1033
Ran	Normal	717.8897084	750.4479451	13	10.5	821.4308535	No	Yes	Yes	131.648	28/09/2018 10:18	13	1	28/09/2018	10.5	0.975036	4056	734	28/09/2018 10:18	28/09/2018 10:18	28/09/2018	5.4531	115748	14.4298	514.149	12.4792	F	308836	SCID		Flank	Medium	1033
Ran	Normal	717.8897084	845.1152101	13.10000038	11.10000038	821.4308535	No	Yes	Yes	131.648	28/09/2018 10:35	13.1	1	28/09/2018	11.1	0.975036	4056	734	28/09/2018 10:18	28/09/2018 10:18	28/09/2018	5.4531	115748	14.4298	514.149	12.4792	F	308836	SCID		Flank	Medium	1033
Ran	Normal	574.1462864	750.4479451	13	10.5	648.8422738	No	No	No	114.818	28/09/2018 10:18	13	1	28/09/2018	10.5	0.974776	4056	874	28/09/2018 10:35	28/09/2018 10:35	28/09/2018	5.00049	115756	14.1785	419.567	11.3021	F	308836	SCID		Flank	Medium	1033
Ran	Normal	574.1462864	845.1152101	13.10000038	11.10000038	648.8422738	No	No	No	114.818	28/09/2018 10:35	13.1	1	28/09/2018	11.1	0.974776	4056	874	28/09/2018 10:35	28/09/2018 10:35	28/09/2018	5.00049	115756	14.1785	419.567	11.3021	F	308836	SCID		Flank	Medium	1033
Ran	Normal	1054.386366	947.159794	15.80000019	10.69999981	994.6960254	Yes	Yes	Yes	165.416	28/09/2018 10:20	15.8	1	28/09/2018	10.7	0.986044	4056	734	28/09/2018 10:20	28/09/2018 10:20	28/09/2018	6.37415	115749	16.3812	657.521	12.0266	F	308837	SCID		Flank	Medium	1033
Ran	Normal	1054.386366	943.9962084	14.89999962	11	994.6960254	Yes	Yes	Yes	165.416	28/09/2018 10:36	14.9	1	28/09/2018	11	0.986044	4056	734	28/09/2018 10:20	28/09/2018 10:20	28/09/2018	6.37415	115749	16.3812	657.521	12.0266	F	308837	SCID		Flank	Medium	1033
Ran	Normal	902.0544948	947.159794	15.80000019	10.69999981	1094.751346	No	No	No	172.357	28/09/2018 10:20	15.8	1	28/09/2018	10.7	0.990158	4056	874	28/09/2018 10:36	28/09/2018 10:36	28/09/2018	5.23364	115758	16.0791	559.732	12.7033	F	308837	SCID		Flank	Medium	1033
Ran	Normal	902.0544948	943.9962084	14.89999962	11	1094.751346	No	No	No	172.357	28/09/2018 10:36	14.9	1	28/09/2018	11	0.990158	4056	874	28/09/2018 10:36	28/09/2018 10:36	28/09/2018	5.23364	115758	16.0791	559.732	12.7033	F	308837	SCID		Flank	Medium	1033
Ran	Normal	857.7747006	781.5276747	13.80000019	10.39999962	1001.62593	No	No	No	150.895	28/09/2018 10:17	13.8	1	28/09/2018	10.4	0.966759	4056	734	28/09/2018 10:17	28/09/2018 10:17	28/09/2018	5.68458	115747	15.6709	619.229	13.2758	F	308838	SCID		Flank	Medium	1033
Ran	Normal	857.7747006	713.3189578	13.89999962	9.899999619	1001.62593	No	No	No	150.895	28/09/2018 10:36	13.9	1	28/09/2018	9.9	0.966759	4056	734	28/09/2018 10:17	28/09/2018 10:17	28/09/2018	5.68458	115747	15.6709	619.229	13.2758	F	308838	SCID		Flank	Medium	1033
Ran	Normal	521.4206147	781.5276747	13.80000019	10.39999962	573.5482796	Yes	Yes	Yes	102.103	28/09/2018 10:17	13.8	1	28/09/2018	10.4	0.825733	4056	874	28/09/2018 10:36	28/09/2018 10:36	28/09/2018	5.10681	115757	12.993	390.32	11.2347	F	308838	SCID		Flank	Medium	1033
Ran	Normal	521.4206147	713.3189578	13.89999962	9.899999619	573.5482796	Yes	Yes	Yes	102.103	28/09/2018 10:36	13.9	1	28/09/2018	9.9	0.825733	4056	874	28/09/2018 10:36	28/09/2018 10:36	28/09/2018	5.10681	115757	12.993	390.32	11.2347	F	308838	SCID		Flank	Medium	1033
Ran	Normal	26.13093868	78.53981634	6	5	64.08951663	Yes	Yes	No	22.7271	05/10/2018 10:40	6	1	05/10/2018	5	0.493612	4056	874	05/10/2018 10:40	05/10/2018 10:40	05/10/2018	1.14977	115885	6.84202	23.231	5.63992	F	308895	SCID		Flank	Medium	1033
Ran	Normal	26.13093868	107.4445685	6.099999905	5.800000191	64.08951663	Yes	Yes	No	22.7271	05/10/2018 10:51	6.1	1	05/10/2018	5.8	0.493612	4056	874	05/10/2018 10:40	05/10/2018 10:40	05/10/2018	1.14977	115885	6.84202	23.231	5.63992	F	308895	SCID		Flank	Medium	1033
Ran	Normal	237.7157601	251.0174413	8.300000191	7.599999905	203.8541935	No	No	No	56.9255	05/10/2018 10:50	8.3	1	05/10/2018	7.6	0.902411	4056	735	05/10/2018 10:57	05/10/2018 10:57	05/10/2018	4.17591	115902	9.64038	150.968	7.16214	F	308896	SCID		Flank	Medium	1033
Ran	Normal	237.7157601	310.208217	8.600000381	8.300000191	203.8541935	No	No	No	56.9255	05/10/2018 10:57	8.6	1	05/10/2018	8.3	0.902411	4056	735	05/10/2018 10:57	05/10/2018 10:57	05/10/2018	4.17591	115902	9.64038	150.968	7.16214	F	308896	SCID		Flank	Medium	1033
Ran	Normal	40.1767562	86.36446876	6.099999905	5.199999809	45.59867134	No	Yes	Yes	20.0637	05/10/2018 10:39	6.1	1	05/10/2018	5.2	0.913357	4056	874	05/10/2018 10:39	05/10/2018 10:39	05/10/2018	2.00246	115884	5.63637	26.8617	4.54539	F	308897	SCID		Flank	Medium	1033
Ran	Normal	40.1767562	102.0703385	6	5.699999809	45.59867134	No	Yes	Yes	20.0637	05/10/2018 10:52	6	1	05/10/2018	5.7	0.913357	4056	874	05/10/2018 10:39	05/10/2018 10:39	05/10/2018	2.00246	115884	5.63637	26.8617	4.54539	F	308897	SCID		Flank	Medium	1033
Ran	Normal	1.768866746	86.77655633	5.900000095	5.300000191	0.206422049	No	No	No	0.617798	05/10/2018 10:48	5.9	1	05/10/2018	5.3	0.0401735	4056	735	05/10/2018 10:57	05/10/2018 10:57	05/10/2018	2.86318	115903	1.08558	1.08754	0.668251	F	308898	SCID		Flank	Small	1033
Ran	Normal	1.768866746	118.0128852	6.699999809	5.800000191	0.206422049	No	No	No	0.617798	05/10/2018 10:57	6.7	1	05/10/2018	5.8	0.0401735	4056	735	05/10/2018 10:57	05/10/2018 10:57	05/10/2018	2.86318	115903	1.08558	1.08754	0.668251	F	308898	SCID		Flank	Medium	1033
Ran	Normal	329.9491377	264.4027399	8.300000191	7.800000191	337.0477307	No	No	No	72.6605	05/10/2018 10:36	8.3	1	05/10/2018	7.8	0.921999	4056	735	05/10/2018 11:09	05/10/2018 11:09	05/10/2018	4.54097	115912	10.394	229.273	9.27733	F	308899	SCID		Flank	Medium	1033
Ran	Normal	329.9491377	344.6557682	8.899999619	8.600000381	337.0477307	No	No	No	72.6605	05/10/2018 11:09	8.9	1	05/10/2018	8.6	0.921999	4056	735	05/10/2018 11:09	05/10/2018 11:09	05/10/2018	4.54097	115912	10.394	229.273	9.27733	F	308899	SCID		Flank	Medium	1033
Ran	Normal	336.4599959	264.4027399	8.300000191	7.800000191	374.5420789	No	No	No	78.6138	05/10/2018 10:36	8.3	1	05/10/2018	7.8	0.930816	4056	874	05/10/2018 10:36	05/10/2018 10:36	05/10/2018	4.27991	115883	11.1217	237.485	9.52866	F	308899	SCID		Flank	Medium	1033
Ran	Normal	336.4599959	344.6557682	8.899999619	8.600000381	374.5420789	No	No	No	78.6138	05/10/2018 11:09	8.9	1	05/10/2018	8.6	0.930816	4056	874	05/10/2018 10:36	05/10/2018 10:36	05/10/2018	4.27991	115883	11.1217	237.485	9.52866	F	308899	SCID		Flank	Medium	1033
Ran	Normal	815.2719678	638.5334627	14.10000038	9.300000191	834.8983701	No	No	No	138.01	28/09/2018 10:27	14.1	1	28/09/2018	9.3	0.954589	4056	874	28/09/2018 10:40	28/09/2018 10:40	28/09/2018	5.90734	115761	15.3881	575.876	12.0991	F	308845	SCID		Flank	Medium	1033
Ran	Normal	815.2719678	709.0386591	14.10000038	9.800000191	834.8983701	No	No	No	138.01	28/09/2018 10:40	14.1	1	28/09/2018	9.8	0.954589	4056	874	28/09/2018 10:40	28/09/2018 10:40	28/09/2018	5.90734	115761	15.3881	575.876	12.0991	F	308845	SCID		Flank	Medium	1033
Ran	Normal	1038.917154	638.5334627	14.10000038	9.300000191	1121.466087	No	Yes	Yes	177.796	28/09/2018 10:27	14.1	1	28/09/2018	9.3	0.868656	4056	734	28/09/2018 10:27	28/09/2018 10:27	28/09/2018	5.84331	115752	18.8214	726.45	12.6152	F	308845	SCID		Flank	Medium	1033
Ran	Normal	1038.917154	709.0386591	14.10000038	9.800000191	1121.466087	No	Yes	Yes	177.796	28/09/2018 10:40	14.1	1	28/09/2018	9.8	0.868656	4056	734	28/09/2018 10:27	28/09/2018 10:27	28/09/2018	5.84331	115752	18.8214	726.45	12.6152	F	308845	SCID		Flank	Medium	1033
Ran	Normal	61.69458608	104.4260223	7.099999905	5.300000191	93.06161136	No	No	No	30.8174	05/10/2018 10:27	7.1	1	05/10/2018	5.3	0.958642	4056	874	05/10/2018 10:27	05/10/2018 10:27	05/10/2018	2.00194	115876	6.97912	44.183	6.03955	F	308868	SCID	FADU	Flank	Medium	1033
Ran	Normal	61.69458608	120.6371597	6.400000095	6	93.06161136	No	No	No	30.8174	05/10/2018 10:59	6.4	1	05/10/2018	6	0.958642	4056	874	05/10/2018 10:27	05/10/2018 10:27	05/10/2018	2.00194	115876	6.97912	44.183	6.03955	F	308868	SCID	FADU	Flank	Medium	1033
Ran	Normal	61.72549635	104.4260223	7.099999905	5.300000191	108.3148531	No	No	No	35.5492	05/10/2018 10:27	7.1	1	05/10/2018	5.3	0.772512	4056	735	05/10/2018 10:59	05/10/2018 10:59	05/10/2018	1.73634	115905	7.32418	40.577	6.0938	F	308868	SCID	FADU	Flank	Medium	1033
Ran	Normal	61.72549635	120.6371597	6.400000095	6	108.3148531	No	No	No	35.5492	05/10/2018 10:59	6.4	1	05/10/2018	6	0.772512	4056	735	05/10/2018 10:59	05/10/2018 10:59	05/10/2018	1.73634	115905	7.32418	40.577	6.0938	F	308868	SCID	FADU	Flank	Medium	1033
Ran	Normal	164.7088874	173.9321752	7.400000095	6.699999809	209.3737048	No	No	No	53.37	28/09/2018 10:32	7.4	1	28/09/2018	6.7	0.95536	4056	874	28/09/2018 10:41	28/09/2018 10:41	28/09/2018	3.08617	115762	8.75467	110.998	7.84612	F	308868	SCID	FADU	Flank	Small-Medium	1033
Ran	Normal	164.7088874	181.978335	7.300000191	6.900000095	209.3737048	No	No	No	53.37	28/09/2018 10:41	7.3	1	28/09/2018	6.9	0.95536	4056	874	28/09/2018 10:41	28/09/2018 10:41	28/09/2018	3.08617	115762	8.75467	110.998	7.84612	F	308868	SCID	FADU	Flank	Medium	1033
Ran	Normal	215.8691087	173.9321752	7.400000095	6.699999809	260.172129	No	No	No	60.6546	28/09/2018 10:32	7.4	1	28/09/2018	6.7	0.945639	4056	734	28/09/2018 10:32	28/09/2018 10:32	28/09/2018	3.55899	115755	9.1406	146.126	8.57881	F	308868	SCID	FADU	Flank	Small-Medium	1033
Ran	Normal	215.8691087	181.978335	7.300000191	6.900000095	260.172129	No	No	No	60.6546	28/09/2018 10:41	7.3	1	28/09/2018	6.9	0.945639	4056	734	28/09/2018 10:32	28/09/2018 10:32	28/09/2018	3.55899	115755	9.1406	146.126	8.57881	F	308868	SCID	FADU	Flank	Medium	1033
Ran	Normal	118.1512928	192.6806841	7.300000191	7.099999905	148.5540998	No	Yes	Yes	43.4177	28/09/2018 10:30	7.3	1	28/09/2018	7.1	0.820548	4056	734	28/09/2018 10:30	28/09/2018 10:30	28/09/2018	2.72127	115753	7.9661	77.6718	6.84302	F	308869	SCID	FADU	Flank	Small	1033
Ran	Normal	118.1512928	171.5728519	8	6.400000095	148.5540998	No	Yes	Yes	43.4177	28/09/2018 10:42	8	1	28/09/2018	6.4	0.820548	4056	734	28/09/2018 10:30	28/09/2018 10:30	28/09/2018	2.72127	115753	7.9661	77.6718	6.84302	F	308869	SCID	FADU	Flank	Medium	1033
Ran	Normal	2.174887613	50.16965987	5.699999809	4.099999905	0.77206973	No	No	No	1.47502	05/10/2018 10:26	5.7	1	05/10/2018	4.1	0.125163	4056	735	05/10/2018 10:59	05/10/2018 10:59	05/10/2018	1.47448	115906	1.93043	1.5602	1.04686	F	308869	SCID	FADU	Flank	Small	1033
Ran	Normal	2.174887613	111.1814895	6.099999905	5.900000095	0.77206973	No	No	No	1.47502	05/10/2018 10:59	6.1	1	05/10/2018	5.9	0.125163	4056	735	05/10/2018 10:59	05/10/2018 10:59	05/10/2018	1.47448	115906	1.93043	1.5602	1.04686	F	308869	SCID	FADU	Flank	Medium	1033
Ran	Normal	28.21758928	50.16965987	5.699999809	4.099999905	21.86100764	Yes	Yes	No	13.1744	05/10/2018 10:26	5.7	1	05/10/2018	4.1	0.850725	4056	874	05/10/2018 10:26	05/10/2018 10:26	05/10/2018	2.14185	115875	5.63192	20.9611	3.31871	F	308869	SCID	FADU	Flank	Small	1033
Ran	Normal	28.21758928	111.1814895	6.099999905	5.900000095	21.86100764	Yes	Yes	No	13.1744	05/10/2018 10:59	6.1	1	05/10/2018	5.9	0.850725	4056	874	05/10/2018 10:26	05/10/2018 10:26	05/10/2018	2.14185	115875	5.63192	20.9611	3.31871	F	308869	SCID	FADU	Flank	Medium	1033
Ran	Normal	170.9831324	192.6806841	7.300000191	7.099999905	164.0246851	No	No	No	46.5245	28/09/2018 10:30	7.3	1	28/09/2018	7.1	0.928579	4056	874	28/09/2018 10:42	28/09/2018 10:42	28/09/2018	3.67512	115763	9.22715	125.197	7.05111	F	308869	SCID	FADU	Flank	Small	1033
Ran	Normal	170.9831324	171.5728519	8	6.400000095	164.0246851	No	No	No	46.5245	28/09/2018 10:42	8	1	28/09/2018	6.4	0.928579	4056	874	28/09/2018 10:42	28/09/2018 10:42	28/09/2018	3.67512	115763	9.22715	125.197	7.05111	F	308869	SCID	FADU	Flank	Medium	1033
Ran	Normal	94.3316198	135.716799	7.199999809	6	154.2842793	Yes	Yes	Yes	43.0186	05/10/2018 10:42	7.2	1	05/10/2018	6	0.957795	4056	874	05/10/2018 10:42	05/10/2018 10:42	05/10/2018	2.19281	115887	7.98372	65.7507	7.17291	F	308900	SCID		Flank	Medium	1033
Ran	Normal	94.3316198	138.3300779	7.099999905	6.099999905	154.2842793	Yes	Yes	Yes	43.0186	05/10/2018 10:53	7.1	1	05/10/2018	6.1	0.957795	4056	874	05/10/2018 10:42	05/10/2018 10:42	05/10/2018	2.19281	115887	7.98372	65.7507	7.17291	F	308900	SCID		Flank	Medium	1033
Ran	Normal	17.59582478	63.61462808	5.5	4.699999809	36.41742154	No	No	No	16.8098	05/10/2018 10:34	5.5	1	05/10/2018	4.7	0.91712	4056	735	05/10/2018 11:10	05/10/2018 11:10	05/10/2018	1.04676	115913	5.55168	13.184	4.33288	F	308901	SCID		Flank	Small	1033
Ran	Normal	17.59582478	43.12830638	4.900000095	4.099999905	36.41742154	No	No	No	16.8098	05/10/2018 11:10	4.9	1	05/10/2018	4.1	0.91712	4056	735	05/10/2018 11:10	05/10/2018 11:10	05/10/2018	1.04676	115913	5.55168	13.184	4.33288	F	308901	SCID		Flank	Small	1033
Ran	Normal	10.35702501	63.61462808	5.5	4.699999809	10.40373961	Yes	Yes	No	7.82489	05/10/2018 10:34	5.5	1	05/10/2018	4.7	0.580735	4056	874	05/10/2018 10:34	05/10/2018 10:34	05/10/2018	1.3236	115882	3.99418	7.36078	2.65914	F	308901	SCID		Flank	Small	1033
Ran	Normal	10.35702501	43.12830638	4.900000095	4.099999905	10.40373961	Yes	Yes	No	7.82489	05/10/2018 11:10	4.9	1	05/10/2018	4.1	0.580735	4056	874	05/10/2018 10:34	05/10/2018 10:34	05/10/2018	1.3236	115882	3.99418	7.36078	2.65914	F	308901	SCID		Flank	Small	1033
Ran	Normal	889.8054585	889.2158006	13.30000019	11.30000019	841.7006147	No	No	No	141.41	28/09/2018 10:24	13.3	1	28/09/2018	11.3	0.972919	4056	874	28/09/2018 10:38	28/09/2018 10:38	28/09/2018	6.29238	115760	15.9631	626.091	11.9044	F	308847	SCID		Flank	Medium	1033
Ran	Normal	889.8054585	946.6247318	15.5	10.80000019	841.7006147	No	No	No	141.41	28/09/2018 10:38	15.5	1	28/09/2018	10.8	0.972919	4056	874	28/09/2018 10:38	28/09/2018 10:38	28/09/2018	6.29238	115760	15.9631	626.091	11.9044	F	308847	SCID		Flank	Medium	1033
Ran	Normal	721.0454904	889.2158006	13.30000019	11.30000019	834.8989071	No	No	No	132.67	28/09/2018 10:24	13.3	1	28/09/2018	11.3	0.944876	4056	734	28/09/2018 10:24	28/09/2018 10:24	28/09/2018	5.43488	115750	13.9474	499.544	12.5861	F	308847	SCID		Flank	Medium	1033
Ran	Normal	721.0454904	946.6247318	15.5	10.80000019	834.8989071	No	No	No	132.67	28/09/2018 10:38	15.5	1	28/09/2018	10.8	0.944876	4056	734	28/09/2018 10:24	28/09/2018 10:24	28/09/2018	5.43488	115750	13.9474	499.544	12.5861	F	308847	SCID		Flank	Medium	1033
Ran	Normal	230.642385	293.0729037	9.199999809	7.800000191	359.4937454	No	No	No	77.4857	05/10/2018 10:44	9.2	1	05/10/2018	7.8	0.964136	4056	874	05/10/2018 10:44	05/10/2018 10:44	05/10/2018	2.97658	115889	10.8885	157.465	9.27897	F	308902	SCID		Flank	Medium	1033
Ran	Normal	230.642385	373.0369089	9.199999809	8.800000191	359.4937454	No	No	No	77.4857	05/10/2018 10:54	9.2	1	05/10/2018	8.8	0.964136	4056	874	05/10/2018 10:44	05/10/2018 10:44	05/10/2018	2.97658	115889	10.8885	157.465	9.27897	F	308902	SCID		Flank	Medium	1033
Ran	Normal	622.4779271	908.2480099	14.60000038	10.89999962	940.2919586	Yes	Yes	Yes	141.749	14/09/2018 10:35	14.6	1	14/09/2018	10.9	0.962407	3541	735	14/09/2018 12:06	14/09/2018 12:06	14/09/2018	4.39141	115367	14.5831	444.863	13.267	M	300629	C57BL/6	PAN02	Flank	Large	1013
Ran	Normal	622.4779271	1106.640624	14.19999981	12.19999981	940.2919586	Yes	Yes	Yes	141.749	14/09/2018 10:37	14.2	1	14/09/2018	12.2	0.962407	3541	735	14/09/2018 12:06	14/09/2018 12:06	14/09/2018	4.39141	115367	14.5831	444.863	13.267	M	300629	C57BL/6	PAN02	Flank	Large	1013
Ran	Normal	622.4779271	1037.747618	15.80000019	11.19999981	940.2919586	Yes	Yes	Yes	141.749	14/09/2018 12:06	15.8	1	14/09/2018	11.2	0.962407	3541	735	14/09/2018 12:06	14/09/2018 12:06	14/09/2018	4.39141	115367	14.5831	444.863	13.267	M	300629	C57BL/6	PAN02	Flank	Large	1013
Ran	Normal	1124.534482	908.2480099	14.60000038	10.89999962	1181.896244	Yes	Yes	Yes	174.267	14/09/2018 10:35	14.6	1	14/09/2018	10.9	0.962652	3541	735	14/09/2018 10:35	14/09/2018 10:35	14/09/2018	6.45294	115280	17.1108	784.189	13.5642	M	300629	C57BL/6	PAN02	Flank	Large	1013
Ran	Normal	1124.534482	1106.640624	14.19999981	12.19999981	1181.896244	Yes	Yes	Yes	174.267	14/09/2018 10:37	14.2	1	14/09/2018	12.2	0.962652	3541	735	14/09/2018 10:35	14/09/2018 10:35	14/09/2018	6.45294	115280	17.1108	784.189	13.5642	M	300629	C57BL/6	PAN02	Flank	Large	1013
Ran	Normal	1124.534482	1037.747618	15.80000019	11.19999981	1181.896244	Yes	Yes	Yes	174.267	14/09/2018 12:06	15.8	1	14/09/2018	11.2	0.962652	3541	735	14/09/2018 10:35	14/09/2018 10:35	14/09/2018	6.45294	115280	17.1108	784.189	13.5642	M	300629	C57BL/6	PAN02	Flank	Large	1013
Ran	Normal	231.7682246	908.2480099	14.60000038	10.89999962	412.3025518	Yes	Yes	Yes	81.1755	14/09/2018 10:35	14.6	1	14/09/2018	10.9	0.919207	3541	735	14/09/2018 12:07	14/09/2018 12:07	14/09/2018	2.85515	115370	11.4424	173.766	10.1583	M	300629	C57BL/6	PAN02	Flank	Large	1013
Ran	Normal	231.7682246	1106.640624	14.19999981	12.19999981	412.3025518	Yes	Yes	Yes	81.1755	14/09/2018 10:37	14.2	1	14/09/2018	12.2	0.919207	3541	735	14/09/2018 12:07	14/09/2018 12:07	14/09/2018	2.85515	115370	11.4424	173.766	10.1583	M	300629	C57BL/6	PAN02	Flank	Large	1013
Ran	Normal	231.7682246	1037.747618	15.80000019	11.19999981	412.3025518	Yes	Yes	Yes	81.1755	14/09/2018 12:06	15.8	1	14/09/2018	11.2	0.919207	3541	735	14/09/2018 12:07	14/09/2018 12:07	14/09/2018	2.85515	115370	11.4424	173.766	10.1583	M	300629	C57BL/6	PAN02	Flank	Large	1013
Ran	Normal	403.5283102	908.2480099	14.60000038	10.89999962	504.7912163	Yes	Yes	No	100.542	14/09/2018 10:35	14.6	1	14/09/2018	10.9	0.950359	3541	735	14/09/2018 12:07	14/09/2018 12:07	14/09/2018	4.01353	115368	12.7269	268.56	10.0414	M	300629	C57BL/6	PAN02	Flank	Large	1013
Ran	Normal	403.5283102	1106.640624	14.19999981	12.19999981	504.7912163	Yes	Yes	No	100.542	14/09/2018 10:37	14.2	1	14/09/2018	12.2	0.950359	3541	735	14/09/2018 12:07	14/09/2018 12:07	14/09/2018	4.01353	115368	12.7269	268.56	10.0414	M	300629	C57BL/6	PAN02	Flank	Large	1013
Ran	Normal	403.5283102	1037.747618	15.80000019	11.19999981	504.7912163	Yes	Yes	No	100.542	14/09/2018 12:06	15.8	1	14/09/2018	11.2	0.950359	3541	735	14/09/2018 12:07	14/09/2018 12:07	14/09/2018	4.01353	115368	12.7269	268.56	10.0414	M	300629	C57BL/6	PAN02	Flank	Large	1013
Ran	Normal	898.8772241	908.2480099	14.60000038	10.89999962	900.8262783	Yes	Yes	No	137.062	14/09/2018 10:35	14.6	1	14/09/2018	10.9	0.959767	3541	871	14/09/2018 10:37	14/09/2018 10:37	14/09/2018	6.55818	115282	14.5047	654.701	13.1448	M	300629	C57BL/6	PAN02	Flank	Large	1013
Ran	Normal	898.8772241	1106.640624	14.19999981	12.19999981	900.8262783	Yes	Yes	No	137.062	14/09/2018 10:37	14.2	1	14/09/2018	12.2	0.959767	3541	871	14/09/2018 10:37	14/09/2018 10:37	14/09/2018	6.55818	115282	14.5047	654.701	13.1448	M	300629	C57BL/6	PAN02	Flank	Large	1013
Ran	Normal	898.8772241	1037.747618	15.80000019	11.19999981	900.8262783	Yes	Yes	No	137.062	14/09/2018 12:06	15.8	1	14/09/2018	11.2	0.959767	3541	871	14/09/2018 10:37	14/09/2018 10:37	14/09/2018	6.55818	115282	14.5047	654.701	13.1448	M	300629	C57BL/6	PAN02	Flank	Large	1013
Ran	Normal	537.246873	656.841556	13.89999962	9.5	1034.913941	No	No	No	151.143	14/09/2018 10:34	13.9	1	14/09/2018	9.5	0.95202	3541	735	14/09/2018 12:08	14/09/2018 12:08	14/09/2018	3.55456	115371	15.5593	396.572	13.6945	M	300630	C57BL/6	PAN02	Flank	Medium	1013
Ran	Normal	537.246873	515.9746805	11.89999962	9.100000381	1034.913941	No	No	No	151.143	14/09/2018 10:36	11.9	1	14/09/2018	9.1	0.95202	3541	735	14/09/2018 12:08	14/09/2018 12:08	14/09/2018	3.55456	115371	15.5593	396.572	13.6945	M	300630	C57BL/6	PAN02	Flank	Medium	1013
Ran	Normal	537.246873	597.7759828	13.19999981	9.300000191	1034.913941	No	No	No	151.143	14/09/2018 12:05	13.2	1	14/09/2018	9.3	0.95202	3541	735	14/09/2018 12:08	14/09/2018 12:08	14/09/2018	3.55456	115371	15.5593	396.572	13.6945	M	300630	C57BL/6	PAN02	Flank	Medium	1013
Ran	Normal	423.9098312	656.841556	13.89999962	9.5	471.67019	Yes	Yes	Yes	86.3035	14/09/2018 10:34	13.9	1	14/09/2018	9.5	0.937934	3541	871	14/09/2018 10:38	14/09/2018 10:38	14/09/2018	4.91185	115283	11.4923	323.066	10.9305	M	300630	C57BL/6	PAN02	Flank	Medium	1013
Ran	Normal	423.9098312	515.9746805	11.89999962	9.100000381	471.67019	Yes	Yes	Yes	86.3035	14/09/2018 10:36	11.9	1	14/09/2018	9.1	0.937934	3541	871	14/09/2018 10:38	14/09/2018 10:38	14/09/2018	4.91185	115283	11.4923	323.066	10.9305	M	300630	C57BL/6	PAN02	Flank	Medium	1013
Ran	Normal	423.9098312	597.7759828	13.19999981	9.300000191	471.67019	Yes	Yes	Yes	86.3035	14/09/2018 12:05	13.2	1	14/09/2018	9.3	0.937934	3541	871	14/09/2018 10:38	14/09/2018 10:38	14/09/2018	4.91185	115283	11.4923	323.066	10.9305	M	300630	C57BL/6	PAN02	Flank	Medium	1013
Ran	Normal	268.8402873	656.841556	13.89999962	9.5	468.769121	Yes	Yes	No	85.841	14/09/2018 10:34	13.9	1	14/09/2018	9.5	0.84844	3541	735	14/09/2018 10:34	14/09/2018 10:34	14/09/2018	3.13184	115279	11.5708	207.232	10.9218	M	300630	C57BL/6	PAN02	Flank	Medium	1013
Ran	Normal	268.8402873	515.9746805	11.89999962	9.100000381	468.769121	Yes	Yes	No	85.841	14/09/2018 10:36	11.9	1	14/09/2018	9.1	0.84844	3541	735	14/09/2018 10:34	14/09/2018 10:34	14/09/2018	3.13184	115279	11.5708	207.232	10.9218	M	300630	C57BL/6	PAN02	Flank	Medium	1013
Ran	Normal	268.8402873	597.7759828	13.19999981	9.300000191	468.769121	Yes	Yes	No	85.841	14/09/2018 12:05	13.2	1	14/09/2018	9.3	0.84844	3541	735	14/09/2018 10:34	14/09/2018 10:34	14/09/2018	3.13184	115279	11.5708	207.232	10.9218	M	300630	C57BL/6	PAN02	Flank	Medium	1013
Ran	Normal	385.9320824	656.841556	13.89999962	9.5	661.7986228	Yes	Yes	Yes	110.389	14/09/2018 10:34	13.9	1	14/09/2018	9.5	0.879576	3541	735	14/09/2018 12:05	14/09/2018 12:05	14/09/2018	3.49611	115366	13.5725	297.903	11.9903	M	300630	C57BL/6	PAN02	Flank	Medium	1013
Ran	Normal	385.9320824	515.9746805	11.89999962	9.100000381	661.7986228	Yes	Yes	Yes	110.389	14/09/2018 10:36	11.9	1	14/09/2018	9.1	0.879576	3541	735	14/09/2018 12:05	14/09/2018 12:05	14/09/2018	3.49611	115366	13.5725	297.903	11.9903	M	300630	C57BL/6	PAN02	Flank	Medium	1013
Ran	Normal	385.9320824	597.7759828	13.19999981	9.300000191	661.7986228	Yes	Yes	Yes	110.389	14/09/2018 12:05	13.2	1	14/09/2018	9.3	0.879576	3541	735	14/09/2018 12:05	14/09/2018 12:05	14/09/2018	3.49611	115366	13.5725	297.903	11.9903	M	300630	C57BL/6	PAN02	Flank	Medium	1013
Ran	Normal	933.6680312	656.841556	13.89999962	9.5	1164.039462	Yes	Yes	No	169.789	14/09/2018 10:34	13.9	1	14/09/2018	9.5	0.939302	3541	735	14/09/2018 12:07	14/09/2018 12:07	14/09/2018	5.49899	115369	15.7986	623.718	13.7116	M	300630	C57BL/6	PAN02	Flank	Medium	1013
Ran	Normal	933.6680312	515.9746805	11.89999962	9.100000381	1164.039462	Yes	Yes	No	169.789	14/09/2018 10:36	11.9	1	14/09/2018	9.1	0.939302	3541	735	14/09/2018 12:07	14/09/2018 12:07	14/09/2018	5.49899	115369	15.7986	623.718	13.7116	M	300630	C57BL/6	PAN02	Flank	Medium	1013
Ran	Normal	933.6680312	597.7759828	13.19999981	9.300000191	1164.039462	Yes	Yes	No	169.789	14/09/2018 12:05	13.2	1	14/09/2018	9.3	0.939302	3541	735	14/09/2018 12:07	14/09/2018 12:07	14/09/2018	5.49899	115369	15.7986	623.718	13.7116	M	300630	C57BL/6	PAN02	Flank	Medium	1013
Ran	Normal	429.2514366	656.841556	13.89999962	9.5	500.9767519	Yes	Yes	Yes	94.5596	14/09/2018 10:34	13.9	1	14/09/2018	9.5	0.936327	3541	871	14/09/2018 10:36	14/09/2018 10:36	14/09/2018	4.53948	115281	12.2329	308.087	10.596	M	300630	C57BL/6	PAN02	Flank	Medium	1013
Ran	Normal	429.2514366	515.9746805	11.89999962	9.100000381	500.9767519	Yes	Yes	Yes	94.5596	14/09/2018 10:36	11.9	1	14/09/2018	9.1	0.936327	3541	871	14/09/2018 10:36	14/09/2018 10:36	14/09/2018	4.53948	115281	12.2329	308.087	10.596	M	300630	C57BL/6	PAN02	Flank	Medium	1013
Ran	Normal	429.2514366	597.7759828	13.19999981	9.300000191	500.9767519	Yes	Yes	Yes	94.5596	14/09/2018 12:05	13.2	1	14/09/2018	9.3	0.936327	3541	871	14/09/2018 10:36	14/09/2018 10:36	14/09/2018	4.53948	115281	12.2329	308.087	10.596	M	300630	C57BL/6	PAN02	Flank	Medium	1013
Ran	Normal	45.49446932	805.4546443	14.5	10.30000019	61.70028899	Yes	Yes	No	24.0471	14/09/2018 11:52	14.5	1	14/09/2018	10.3	0.364545	3535	871	14/09/2018 11:52	14/09/2018 11:52	14/09/2018	1.89189	115353	5.73254	29.1405	5.13162	F	300597	BALB/c	CT26-AZ	Flank	Medium	1007
Ran	Normal	45.49446932	747.7724119	14	10.10000038	61.70028899	Yes	Yes	No	24.0471	14/09/2018 11:52	14	1	14/09/2018	10.1	0.364545	3535	871	14/09/2018 11:52	14/09/2018 11:52	14/09/2018	1.89189	115353	5.73254	29.1405	5.13162	F	300597	BALB/c	CT26-AZ	Flank	Medium	1007
Ran	Normal	479.548242	805.4546443	14.5	10.30000019	554.0680028	No	No	No	107.7	14/09/2018 11:52	14.5	1	14/09/2018	10.3	0.954305	3535	735	14/09/2018 11:52	14/09/2018 11:52	14/09/2018	4.45263	115352	14.3312	343.775	10.2891	F	300597	BALB/c	CT26-AZ	Flank	Medium	1007
Ran	Normal	479.548242	747.7724119	14	10.10000038	554.0680028	No	No	No	107.7	14/09/2018 11:52	14	1	14/09/2018	10.1	0.954305	3535	735	14/09/2018 11:52	14/09/2018 11:52	14/09/2018	4.45263	115352	14.3312	343.775	10.2891	F	300597	BALB/c	CT26-AZ	Flank	Medium	1007
Ran	Normal	426.0986389	557.0185461	12.30000019	9.300000191	391.9561655	No	No	No	88.1141	14/09/2018 11:50	12.3	1	14/09/2018	9.3	0.967867	3535	871	14/09/2018 11:51	14/09/2018 11:51	14/09/2018	4.83576	115351	12.9357	291.389	8.89656	F	300598	BALB/c	CT26-AZ	Flank	Medium	1007
Ran	Normal	426.0986389	432.8518313	12.60000038	8.100000381	391.9561655	No	No	No	88.1141	14/09/2018 11:51	12.6	1	14/09/2018	8.1	0.967867	3535	871	14/09/2018 11:51	14/09/2018 11:51	14/09/2018	4.83576	115351	12.9357	291.389	8.89656	F	300598	BALB/c	CT26-AZ	Flank	Medium	1007
Ran	Normal	384.6225942	557.0185461	12.30000019	9.300000191	381.4478191	No	No	No	87.5924	14/09/2018 11:50	12.3	1	14/09/2018	9.3	0.951227	3535	735	14/09/2018 11:50	14/09/2018 11:50	14/09/2018	4.39105	115349	12.7111	254.536	8.70961	F	300598	BALB/c	CT26-AZ	Flank	Medium	1007
Ran	Normal	384.6225942	432.8518313	12.60000038	8.100000381	381.4478191	No	No	No	87.5924	14/09/2018 11:51	12.6	1	14/09/2018	8.1	0.951227	3535	735	14/09/2018 11:50	14/09/2018 11:50	14/09/2018	4.39105	115349	12.7111	254.536	8.70961	F	300598	BALB/c	CT26-AZ	Flank	Medium	1007
Ran	Normal	341.719483	586.2583228	11.89999962	9.699999809	438.1794642	No	Yes	Yes	86.6721	14/09/2018 11:49	11.9	1	14/09/2018	9.7	0.937076	3535	735	14/09/2018 11:49	14/09/2018 11:49	14/09/2018	3.94267	115348	11.8349	247.033	10.1112	F	300599	BALB/c	CT26-AZ	Flank	Medium	1007
Ran	Normal	341.719483	619.5828759	11.60000038	10.10000038	438.1794642	No	Yes	Yes	86.6721	14/09/2018 11:51	11.6	1	14/09/2018	10.1	0.937076	3535	735	14/09/2018 11:49	14/09/2018 11:49	14/09/2018	3.94267	115348	11.8349	247.033	10.1112	F	300599	BALB/c	CT26-AZ	Flank	Medium	1007
Ran	Normal	477.1763567	586.2583228	11.89999962	9.699999809	426.2784079	No	Yes	Yes	87.1891	14/09/2018 11:49	11.9	1	14/09/2018	9.7	0.954286	3535	871	14/09/2018 11:51	14/09/2018 11:51	14/09/2018	5.47289	115350	11.734	328.792	9.77825	F	300599	BALB/c	CT26-AZ	Flank	Medium	1007
Ran	Normal	477.1763567	619.5828759	11.60000038	10.10000038	426.2784079	No	Yes	Yes	87.1891	14/09/2018 11:51	11.6	1	14/09/2018	10.1	0.954286	3535	871	14/09/2018 11:51	14/09/2018 11:51	14/09/2018	5.47289	115350	11.734	328.792	9.77825	F	300599	BALB/c	CT26-AZ	Flank	Medium	1007
Ran	Normal	167.9003318	162.9942073	7.599999905	6.400000095	84.65997462	Not_sure	Not_sure	No	28.0501	05/10/2018 11:14	7.6	1	05/10/2018	6.4	0.807242	4057	735	05/10/2018 11:14	05/10/2018 11:14	05/10/2018	5.98573	115915	7.14734	135.218	6.03634	F	308848	NSG		Mammary fat pads	Medium	1034
Ran	Normal	167.9003318	143.2566232	7.599999905	6	84.65997462	Not_sure	Not_sure	No	28.0501	05/10/2018 11:21	7.6	1	05/10/2018	6	0.807242	4057	735	05/10/2018 11:14	05/10/2018 11:14	05/10/2018	5.98573	115915	7.14734	135.218	6.03634	F	308848	NSG		Mammary fat pads	Medium	1034
Ran	Normal	85.52019177	195.0860904	8.300000191	6.699999809	65.09458415	Not_sure	Not_sure	No	25.9924	28/09/2018 11:09	8.3	1	28/09/2018	6.7	0.883184	4057	874	28/09/2018 11:18	28/09/2018 11:18	28/09/2018	3.2902	115787	6.80784	58.7432	5.00874	F	308848	NSG		Mammary fat pads	Small	1034
Ran	Normal	85.52019177	156.4513177	8.300000191	6	65.09458415	Not_sure	Not_sure	No	25.9924	28/09/2018 11:18	8.3	1	28/09/2018	6	0.883184	4057	874	28/09/2018 11:18	28/09/2018 11:18	28/09/2018	3.2902	115787	6.80784	58.7432	5.00874	F	308848	NSG		Mammary fat pads	Small	1034
System error	Normal	1	162.9942073	7.599999905	6.400000095	0.5	No_Overlay	No	No	-1	05/10/2018 11:14	7.6	1	05/10/2018	6.4	-1	4057	874	05/10/2018 11:21	05/10/2018 11:21	05/10/2018	-1	115922	-1	-1	-1	F	308848	NSG		Mammary fat pads	Medium	1034
System error	Normal	1	143.2566232	7.599999905	6	0.5	No_Overlay	No	No	-1	05/10/2018 11:21	7.6	1	05/10/2018	6	-1	4057	874	05/10/2018 11:21	05/10/2018 11:21	05/10/2018	-1	115922	-1	-1	-1	F	308848	NSG		Mammary fat pads	Medium	1034
Ran	Normal	23.93435855	195.0860904	8.300000191	6.699999809	59.50466337	No	Yes	Yes	23.6592	28/09/2018 11:09	8.3	1	28/09/2018	6.7	0.627998	4057	735	28/09/2018 11:09	28/09/2018 11:09	28/09/2018	1.01163	115779	6.6073	17.6045	5.03015	F	308848	NSG		Mammary fat pads	Small	1034
Ran	Normal	23.93435855	156.4513177	8.300000191	6	59.50466337	No	Yes	Yes	23.6592	28/09/2018 11:18	8.3	1	28/09/2018	6	0.627998	4057	735	28/09/2018 11:09	28/09/2018 11:09	28/09/2018	1.01163	115779	6.6073	17.6045	5.03015	F	308848	NSG		Mammary fat pads	Small	1034
Ran	Normal	426.2872013	211.5391293	9	6.699999809	246.2009203	No	No	No	58.7221	28/09/2018 11:10	9	1	28/09/2018	6.7	0.947127	4057	874	28/09/2018 11:15	28/09/2018 11:15	28/09/2018	7.2594	115784	9.92602	316.368	8.38529	F	308849	NSG		Mammary fat pads	Small	1034
Ran	Normal	426.2872013	199.7869554	8.5	6.699999809	246.2009203	No	No	No	58.7221	28/09/2018 11:15	8.5	1	28/09/2018	6.7	0.947127	4057	874	28/09/2018 11:15	28/09/2018 11:15	28/09/2018	7.2594	115784	9.92602	316.368	8.38529	F	308849	NSG		Mammary fat pads	Small	1034
Ran	Normal	178.9916293	211.5391293	9	6.699999809	165.9279323	No	No	No	47.8357	28/09/2018 11:10	9	1	28/09/2018	6.7	0.958551	4057	735	28/09/2018 11:10	28/09/2018 11:10	28/09/2018	3.7418	115780	9.14555	124.304	6.93741	F	308849	NSG		Mammary fat pads	Small	1034
Ran	Normal	178.9916293	199.7869554	8.5	6.699999809	165.9279323	No	No	No	47.8357	28/09/2018 11:15	8.5	1	28/09/2018	6.7	0.958551	4057	735	28/09/2018 11:10	28/09/2018 11:10	28/09/2018	3.7418	115780	9.14555	124.304	6.93741	F	308849	NSG		Mammary fat pads	Small	1034
Ran	Normal	373.8670563	296.3820381	9.800000191	7.599999905	207.7784818	No	No	No	54.4717	05/10/2018 11:14	9.8	1	05/10/2018	7.6	0.958122	4057	735	05/10/2018 11:14	05/10/2018 11:14	05/10/2018	6.86351	115916	9.50415	260.566	7.62886	F	308849	NSG		Mammary fat pads	Medium	1034
Ran	Normal	373.8670563	172.4875883	8.300000191	6.300000191	207.7784818	No	No	No	54.4717	05/10/2018 11:22	8.3	1	05/10/2018	6.3	0.958122	4057	735	05/10/2018 11:14	05/10/2018 11:14	05/10/2018	6.86351	115916	9.50415	260.566	7.62886	F	308849	NSG		Mammary fat pads	Medium	1034
Ran	Normal	712.2822232	296.3820381	9.800000191	7.599999905	195.5111107	Not_sure	Yes	Yes	60.5291	05/10/2018 11:14	9.8	1	05/10/2018	7.6	0.958837	4057	874	05/10/2018 11:22	05/10/2018 11:22	05/10/2018	11.7676	115923	12.2815	488.849	6.46007	F	308849	NSG		Mammary fat pads	Medium	1034
Ran	Normal	712.2822232	172.4875883	8.300000191	6.300000191	195.5111107	Not_sure	Yes	Yes	60.5291	05/10/2018 11:22	8.3	1	05/10/2018	6.3	0.958837	4057	874	05/10/2018 11:22	05/10/2018 11:22	05/10/2018	11.7676	115923	12.2815	488.849	6.46007	F	308849	NSG		Mammary fat pads	Medium	1034
Ran	Normal	58.15582864	136.8645266	6.800000191	6.199999809	9.146023909	Not_sure	Not_sure	No	6.32667	05/10/2018 11:13	6.8	1	05/10/2018	6.2	0.360307	4057	735	05/10/2018 11:13	05/10/2018 11:13	05/10/2018	9.19217	115914	3.45983	48.1457	2.89126	F	308850	NSG		Mammary fat pads	Medium	1034
Ran	Normal	58.15582864	133.8653645	7.599999905	5.800000191	9.146023909	Not_sure	Not_sure	No	6.32667	05/10/2018 11:19	7.6	1	05/10/2018	5.8	0.360307	4057	735	05/10/2018 11:13	05/10/2018 11:13	05/10/2018	9.19217	115914	3.45983	48.1457	2.89126	F	308850	NSG		Mammary fat pads	Medium	1034
Ran	Normal	142.3427228	136.8645266	6.800000191	6.199999809	18.07028197	Not_sure	Not_sure	No	10.5894	05/10/2018 11:13	6.8	1	05/10/2018	6.2	0.591171	4057	874	05/10/2018 11:19	05/10/2018 11:19	05/10/2018	13.442	115921	4.53538	108.943	3.4129	F	308850	NSG		Mammary fat pads	Medium	1034
Ran	Normal	142.3427228	133.8653645	7.599999905	5.800000191	18.07028197	Not_sure	Not_sure	No	10.5894	05/10/2018 11:19	7.6	1	05/10/2018	5.8	0.591171	4057	874	05/10/2018 11:19	05/10/2018 11:19	05/10/2018	13.442	115921	4.53538	108.943	3.4129	F	308850	NSG		Mammary fat pads	Medium	1034
Ran	Normal	34.36074207	169.4281933	7.900000095	6.400000095	19.94599029	Not_sure	Not_sure	No	11.5052	28/09/2018 11:14	7.9	1	28/09/2018	6.4	0.540483	4057	735	28/09/2018 11:14	28/09/2018 11:14	28/09/2018	2.98654	115783	5.56032	30.148	3.4673	F	308850	NSG		Mammary fat pads	Small	1034
Ran	Normal	34.36074207	205.8874305	9.600000381	6.400000095	19.94599029	Not_sure	Not_sure	No	11.5052	28/09/2018 11:19	9.6	1	28/09/2018	6.4	0.540483	4057	735	28/09/2018 11:14	28/09/2018 11:14	28/09/2018	2.98654	115783	5.56032	30.148	3.4673	F	308850	NSG		Mammary fat pads	Small	1034
System error	Normal	1	169.4281933	7.900000095	6.400000095	0.5	No_Overlay	No	No	-1	28/09/2018 11:14	7.9	1	28/09/2018	6.4	-1	4057	874	28/09/2018 11:19	28/09/2018 11:19	28/09/2018	-1	115788	-1	-1	-1	F	308850	NSG		Mammary fat pads	Small	1034
System error	Normal	1	205.8874305	9.600000381	6.400000095	0.5	No_Overlay	No	No	-1	28/09/2018 11:19	9.6	1	28/09/2018	6.4	-1	4057	874	28/09/2018 11:19	28/09/2018 11:19	28/09/2018	-1	115788	-1	-1	-1	F	308850	NSG		Mammary fat pads	Small	1034
Ran	Normal	407.5452941	273.1887008	8.800000191	7.699999809	102.0669735	No	No	No	36.2034	05/10/2018 11:29	8.8	1	05/10/2018	7.7	0.766919	4057	874	05/10/2018 11:29	05/10/2018 11:29	05/10/2018	11.2571	115930	9.32619	309.953	5.63853	F	308903	NSG		Mammary fat pads	Medium	1034
Ran	Normal	407.5452941	263.9021661	10.89999962	6.800000191	102.0669735	No	No	No	36.2034	05/10/2018 11:30	10.9	1	05/10/2018	6.8	0.766919	4057	874	05/10/2018 11:29	05/10/2018 11:29	05/10/2018	11.2571	115930	9.32619	309.953	5.63853	F	308903	NSG		Mammary fat pads	Large	1034
Ran	Normal	5.077943777	273.1887008	8.800000191	7.699999809	110.4758986	Not_sure	Not_sure	No	41.1093	05/10/2018 11:29	8.8	1	05/10/2018	7.7	0.621215	4057	735	05/10/2018 11:30	05/10/2018 11:30	05/10/2018	0.123523	115932	8.83847	3.07242	5.37474	F	308903	NSG		Mammary fat pads	Medium	1034
Ran	Normal	5.077943777	263.9021661	10.89999962	6.800000191	110.4758986	Not_sure	Not_sure	No	41.1093	05/10/2018 11:30	10.9	1	05/10/2018	6.8	0.621215	4057	735	05/10/2018 11:30	05/10/2018 11:30	05/10/2018	0.123523	115932	8.83847	3.07242	5.37474	F	308903	NSG		Mammary fat pads	Large	1034
Ran	Normal	96.14838422	211.5391293	9	6.699999809	118.2932063	No	No	No	39.4243	05/10/2018 11:30	9	1	05/10/2018	6.7	0.917059	4057	735	05/10/2018 11:32	05/10/2018 11:32	05/10/2018	2.43881	115933	8.67364	66.4666	6.00103	F	308904	NSG		Mammary fat pads	Medium	1034
Ran	Normal	96.14838422	111.457431	7.300000191	5.400000095	118.2932063	No	No	No	39.4243	05/10/2018 11:32	7.3	1	05/10/2018	5.4	0.917059	4057	735	05/10/2018 11:32	05/10/2018 11:32	05/10/2018	2.43881	115933	8.67364	66.4666	6.00103	F	308904	NSG		Mammary fat pads	Medium	1034
Ran	Normal	117.1636073	211.5391293	9	6.699999809	114.5919976	Not_sure	Not_sure	No	36.2684	05/10/2018 11:30	9	1	05/10/2018	6.7	0.758334	4057	874	05/10/2018 11:30	05/10/2018 11:30	05/10/2018	3.23046	115931	7.79233	83.2887	6.31911	F	308904	NSG		Mammary fat pads	Medium	1034
Ran	Normal	117.1636073	111.457431	7.300000191	5.400000095	114.5919976	Not_sure	Not_sure	No	36.2684	05/10/2018 11:32	7.3	1	05/10/2018	5.4	0.758334	4057	874	05/10/2018 11:30	05/10/2018 11:30	05/10/2018	3.23046	115931	7.79233	83.2887	6.31911	F	308904	NSG		Mammary fat pads	Medium	1034
Ran	Normal	0	138.3300779	7.099999905	6.099999905	376.3973652	Not_sure	Yes	Yes	76.4271	05/10/2018 11:16	7.1	1	05/10/2018	6.1	0.528366	4057	874	05/10/2018 11:17	05/10/2018 11:17	05/10/2018	0	115919	12.7955	0	9.84984	F	308851	NSG		Mammary fat pads	Medium	1034
Ran	Normal	0	107.3377465	8.199999809	5	376.3973652	Not_sure	Yes	Yes	76.4271	05/10/2018 11:17	8.2	1	05/10/2018	5	0.528366	4057	874	05/10/2018 11:17	05/10/2018 11:17	05/10/2018	0	115919	12.7955	0	9.84984	F	308851	NSG		Mammary fat pads	Medium	1034
Ran	Normal	116.2214795	138.3300779	7.099999905	6.099999905	107.2648494	No	No	No	35.2526	05/10/2018 11:16	7.1	1	05/10/2018	6.1	0.87253	4057	735	05/10/2018 11:16	05/10/2018 11:16	05/10/2018	3.29682	115918	7.9748	83.774	6.0855	F	308851	NSG		Mammary fat pads	Medium	1034
Ran	Normal	116.2214795	107.3377465	8.199999809	5	107.2648494	No	No	No	35.2526	05/10/2018 11:17	8.2	1	05/10/2018	5	0.87253	4057	735	05/10/2018 11:16	05/10/2018 11:16	05/10/2018	3.29682	115918	7.9748	83.774	6.0855	F	308851	NSG		Mammary fat pads	Medium	1034
Ran	Normal	55.74712662	150.019942	7.699999809	6.099999905	69.5154023	No	No	No	25.2254	28/09/2018 11:11	7.7	1	28/09/2018	6.1	0.752684	4057	735	28/09/2018 11:11	28/09/2018 11:11	28/09/2018	2.20996	115781	7.19135	45.8634	5.51154	F	308851	NSG		Mammary fat pads	Small	1034
Ran	Normal	55.74712662	191.2077891	9.5	6.199999809	69.5154023	No	No	No	25.2254	28/09/2018 11:17	9.5	1	28/09/2018	6.2	0.752684	4057	735	28/09/2018 11:11	28/09/2018 11:11	28/09/2018	2.20996	115781	7.19135	45.8634	5.51154	F	308851	NSG		Mammary fat pads	Small	1034
Ran	Normal	18.35604068	150.019942	7.699999809	6.099999905	32.35823911	Yes	Yes	Yes	15.5328	28/09/2018 11:11	7.7	1	28/09/2018	6.1	0.613602	4057	874	28/09/2018 11:17	28/09/2018 11:17	28/09/2018	1.18176	115786	4.89771	12.6265	4.16644	F	308851	NSG		Mammary fat pads	Small	1034
Ran	Normal	18.35604068	191.2077891	9.5	6.199999809	32.35823911	Yes	Yes	Yes	15.5328	28/09/2018 11:17	9.5	1	28/09/2018	6.2	0.613602	4057	874	28/09/2018 11:17	28/09/2018 11:17	28/09/2018	1.18176	115786	4.89771	12.6265	4.16644	F	308851	NSG		Mammary fat pads	Small	1034
Ran	Normal	36.9445236	115.6797202	6.800000191	5.699999809	66.80019193	Not_sure	Yes	Yes	25.274	05/10/2018 11:16	6.8	1	05/10/2018	5.7	0.829524	4057	874	05/10/2018 11:19	05/10/2018 11:19	05/10/2018	1.46176	115920	6.90828	27.9498	5.28608	F	308852	NSG		Mammary fat pads	Medium	1034
Ran	Normal	36.9445236	77.94396157	6.199999809	4.900000095	66.80019193	Not_sure	Yes	Yes	25.274	05/10/2018 11:19	6.2	1	05/10/2018	4.9	0.829524	4057	874	05/10/2018 11:19	05/10/2018 11:19	05/10/2018	1.46176	115920	6.90828	27.9498	5.28608	F	308852	NSG		Mammary fat pads	Medium	1034
Ran	Normal	68.74575431	115.6797202	6.800000191	5.699999809	103.2895407	No	No	No	33.4139	05/10/2018 11:16	6.8	1	05/10/2018	5.7	0.739472	4057	735	05/10/2018 11:16	05/10/2018 11:16	05/10/2018	2.0574	115917	8.00528	53.3153	6.18243	F	308852	NSG		Mammary fat pads	Medium	1034
Ran	Normal	68.74575431	77.94396157	6.199999809	4.900000095	103.2895407	No	No	No	33.4139	05/10/2018 11:19	6.2	1	05/10/2018	4.9	0.739472	4057	735	05/10/2018 11:16	05/10/2018 11:16	05/10/2018	2.0574	115917	8.00528	53.3153	6.18243	F	308852	NSG		Mammary fat pads	Medium	1034
Ran	Normal	47.65781106	161.0170856	8	6.199999809	81.29258203	No	No	No	31.5692	28/09/2018 11:28	8	1	28/09/2018	6.2	0.928718	4057	874	28/09/2018 11:30	28/09/2018 11:30	28/09/2018	1.50963	115797	8.36919	34.0699	5.15012	F	308853	NSG		Mammary fat pads	Small	1034
Ran	Normal	47.65781106	238.0573402	11.10000038	6.400000095	81.29258203	No	No	No	31.5692	28/09/2018 11:30	11.1	1	28/09/2018	6.4	0.928718	4057	874	28/09/2018 11:30	28/09/2018 11:30	28/09/2018	1.50963	115797	8.36919	34.0699	5.15012	F	308853	NSG		Mammary fat pads	Small	1034
Ran	Normal	139.9319732	140.9109118	8	5.800000191	49.23024977	Not_sure	Yes	Yes	25.9695	05/10/2018 11:33	8	1	05/10/2018	5.8	0.852303	4057	874	05/10/2018 11:40	05/10/2018 11:40	05/10/2018	5.38832	115937	9.41007	100.657	3.79139	F	308853	NSG		Mammary fat pads	Medium	1034
Ran	Normal	139.9319732	116.1923377	7.900000095	5.300000191	49.23024977	Not_sure	Yes	Yes	25.9695	05/10/2018 11:40	7.9	1	05/10/2018	5.3	0.852303	4057	874	05/10/2018 11:40	05/10/2018 11:40	05/10/2018	5.38832	115937	9.41007	100.657	3.79139	F	308853	NSG		Mammary fat pads	Medium	1034
Ran	Normal	100.9347633	161.0170856	8	6.199999809	75.55087842	No	No	No	28.6495	28/09/2018 11:28	8	1	28/09/2018	6.2	0.858741	4057	735	28/09/2018 11:28	28/09/2018 11:28	28/09/2018	3.52309	115796	7.7352	75.257	5.27415	F	308853	NSG		Mammary fat pads	Small	1034
Ran	Normal	100.9347633	238.0573402	11.10000038	6.400000095	75.55087842	No	No	No	28.6495	28/09/2018 11:30	11.1	1	28/09/2018	6.4	0.858741	4057	735	28/09/2018 11:28	28/09/2018 11:28	28/09/2018	3.52309	115796	7.7352	75.257	5.27415	F	308853	NSG		Mammary fat pads	Small	1034
Ran	Normal	85.14656924	140.9109118	8	5.800000191	80.97588687	No	No	No	29.2782	05/10/2018 11:33	8	1	05/10/2018	5.8	0.932271	4057	735	05/10/2018 11:33	05/10/2018 11:33	05/10/2018	2.90819	115934	7.12376	60.0028	5.53148	F	308853	NSG		Mammary fat pads	Medium	1034
Ran	Normal	85.14656924	116.1923377	7.900000095	5.300000191	80.97588687	No	No	No	29.2782	05/10/2018 11:40	7.9	1	05/10/2018	5.3	0.932271	4057	735	05/10/2018 11:33	05/10/2018 11:33	05/10/2018	2.90819	115934	7.12376	60.0028	5.53148	F	308853	NSG		Mammary fat pads	Medium	1034
Ran	Normal	17.52054218	147.9815868	6.900000095	6.400000095	44.15400975	Not_sure	Not_sure	No	17.1273	28/09/2018 11:24	6.9	1	28/09/2018	6.4	0.74031	4057	874	28/09/2018 11:24	28/09/2018 11:24	28/09/2018	1.02296	115792	5.61267	15.5003	5.15598	F	308870	NSG	Same as last week	Flank	Small	1034
Ran	Normal	133.8626345	369.4512625	10	8.399999619	275.2366891	No	No	No	66.9437	28/09/2018 11:23	10	1	28/09/2018	8.4	0.966157	4057	735	28/09/2018 11:23	28/09/2018 11:23	28/09/2018	1.99963	115791	10.3983	89.5232	8.22293	F	308854	NSG		Mammary fat pads	Small	1034
Ran	Normal	133.8626345	321.0294059	8.899999619	8.300000191	275.2366891	No	No	No	66.9437	28/09/2018 11:25	8.9	1	28/09/2018	8.3	0.966157	4057	735	28/09/2018 11:23	28/09/2018 11:23	28/09/2018	1.99963	115791	10.3983	89.5232	8.22293	F	308854	NSG		Mammary fat pads	Small	1034
Ran	Normal	396.4695635	547.1083444	12.89999962	9	104.5280887	Yes	Yes	No	35.5827	05/10/2018 11:24	12.9	1	05/10/2018	9	0.719749	4057	874	05/10/2018 11:24	05/10/2018 11:24	05/10/2018	11.1422	115924	7.91072	271.149	5.87522	F	308854	NSG		Mammary fat pads	Large	1034
Ran	Normal	396.4695635	409.529674	10.10000038	8.800000191	104.5280887	Yes	Yes	No	35.5827	05/10/2018 11:28	10.1	1	05/10/2018	8.8	0.719749	4057	874	05/10/2018 11:24	05/10/2018 11:24	05/10/2018	11.1422	115924	7.91072	271.149	5.87522	F	308854	NSG		Mammary fat pads	Large	1034
Ran	Normal	263.4793318	369.4512625	10	8.399999619	260.3320886	Yes	Yes	No	68.196	28/09/2018 11:23	10	1	28/09/2018	8.4	0.951865	4057	874	28/09/2018 11:25	28/09/2018 11:25	28/09/2018	3.86356	115793	10.8774	168	7.63482	F	308854	NSG		Mammary fat pads	Small	1034
Ran	Normal	263.4793318	321.0294059	8.899999619	8.300000191	260.3320886	Yes	Yes	No	68.196	28/09/2018 11:25	8.9	1	28/09/2018	8.3	0.951865	4057	874	28/09/2018 11:25	28/09/2018 11:25	28/09/2018	3.86356	115793	10.8774	168	7.63482	F	308854	NSG		Mammary fat pads	Small	1034
Ran	Normal	231.5177421	547.1083444	12.89999962	9	271.743118	Yes	Yes	No	69.5021	05/10/2018 11:24	12.9	1	05/10/2018	9	0.773186	4057	735	05/10/2018 11:28	05/10/2018 11:28	05/10/2018	3.33109	115929	11.2619	153.599	7.81971	F	308854	NSG		Mammary fat pads	Large	1034
Ran	Normal	231.5177421	409.529674	10.10000038	8.800000191	271.743118	Yes	Yes	No	69.5021	05/10/2018 11:28	10.1	1	05/10/2018	8.8	0.773186	4057	735	05/10/2018 11:28	05/10/2018 11:28	05/10/2018	3.33109	115929	11.2619	153.599	7.81971	F	308854	NSG		Mammary fat pads	Large	1034
System error	Normal	1	213.79638	8.100000381	7.099999905	0.5	No_Overlay	No	No	-1	05/10/2018 11:36	8.1	1	05/10/2018	7.1	-1	4057	874	05/10/2018 11:39	05/10/2018 11:39	05/10/2018	-1	115936	-1	-1	-1	F	308855	NSG		Mammary fat pads	Medium	1034
System error	Normal	1	150.7964474	8	6	0.5	No_Overlay	No	No	-1	05/10/2018 11:39	8	1	05/10/2018	6	-1	4057	874	05/10/2018 11:39	05/10/2018 11:39	05/10/2018	-1	115936	-1	-1	-1	F	308855	NSG		Mammary fat pads	Medium	1034
Ran	Normal	12.30195053	196.9354557	7.900000095	6.900000095	106.0298499	Yes	Yes	No	35.3789	28/09/2018 11:27	7.9	1	28/09/2018	6.9	0.899635	4057	874	28/09/2018 11:31	28/09/2018 11:31	28/09/2018	0.34772	115798	7.8979	8.61893	5.99396	F	308855	NSG		Mammary fat pads	Small	1034
Ran	Normal	12.30195053	161.6113693	9.5	5.699999809	106.0298499	Yes	Yes	No	35.3789	28/09/2018 11:31	9.5	1	28/09/2018	5.7	0.899635	4057	874	28/09/2018 11:31	28/09/2018 11:31	28/09/2018	0.34772	115798	7.8979	8.61893	5.99396	F	308855	NSG		Mammary fat pads	Small	1034
Ran	Normal	43.70551993	213.79638	8.100000381	7.099999905	74.51315901	Not_sure	Yes	Yes	26.7214	05/10/2018 11:36	8.1	1	05/10/2018	7.1	0.871083	4057	735	05/10/2018 11:36	05/10/2018 11:36	05/10/2018	1.6356	115935	7.1734	34.2613	5.57704	F	308855	NSG		Mammary fat pads	Medium	1034
Ran	Normal	43.70551993	150.7964474	8	6	74.51315901	Not_sure	Yes	Yes	26.7214	05/10/2018 11:39	8	1	05/10/2018	6	0.871083	4057	735	05/10/2018 11:36	05/10/2018 11:36	05/10/2018	1.6356	115935	7.1734	34.2613	5.57704	F	308855	NSG		Mammary fat pads	Medium	1034
Ran	Normal	50.60996074	196.9354557	7.900000095	6.900000095	91.51201312	No	Yes	Yes	33.7866	28/09/2018 11:27	7.9	1	28/09/2018	6.9	0.931412	4057	735	28/09/2018 11:27	28/09/2018 11:27	28/09/2018	1.49793	115795	8.17591	34.7367	5.41706	F	308855	NSG		Mammary fat pads	Small	1034
Ran	Normal	50.60996074	161.6113693	9.5	5.699999809	91.51201312	No	Yes	Yes	33.7866	28/09/2018 11:31	9.5	1	28/09/2018	5.7	0.931412	4057	735	28/09/2018 11:27	28/09/2018 11:27	28/09/2018	1.49793	115795	8.17591	34.7367	5.41706	F	308855	NSG		Mammary fat pads	Small	1034
Ran	Normal	95.93001592	310.4391036	9.5	7.900000095	55.59378715	Not_sure	Not_sure	No	23.3922	28/09/2018 11:22	9.5	1	28/09/2018	7.9	0.723604	4057	735	28/09/2018 11:22	28/09/2018 11:22	28/09/2018	4.10094	115790	6.36947	65.0086	4.75319	F	308856	NSG		Mammary fat pads	Small	1034
Ran	Normal	95.93001592	338.3814397	10.89999962	7.699999809	55.59378715	Not_sure	Not_sure	No	23.3922	28/09/2018 11:26	10.9	1	28/09/2018	7.7	0.723604	4057	735	28/09/2018 11:22	28/09/2018 11:22	28/09/2018	4.10094	115790	6.36947	65.0086	4.75319	F	308856	NSG		Mammary fat pads	Small	1034
Ran	Normal	350.1502533	219.3711426	8.800000191	6.900000095	121.795887	Not_sure	Not_sure	No	40.7276	05/10/2018 11:25	8.8	1	05/10/2018	6.9	0.929997	4057	874	05/10/2018 11:25	05/10/2018 11:25	05/10/2018	8.59737	115926	9.3221	250.987	5.981	F	308856	NSG		Mammary fat pads	Medium	1034
Ran	Normal	350.1502533	232.6930332	9.899999619	6.699999809	121.795887	Not_sure	Not_sure	No	40.7276	05/10/2018 11:27	9.9	1	05/10/2018	6.7	0.929997	4057	874	05/10/2018 11:25	05/10/2018 11:25	05/10/2018	8.59737	115926	9.3221	250.987	5.981	F	308856	NSG		Mammary fat pads	Medium	1034
Ran	Normal	114.1090731	219.3711426	8.800000191	6.900000095	83.0074266	No	No	No	28.5029	05/10/2018 11:25	8.8	1	05/10/2018	6.9	0.893483	4057	735	05/10/2018 11:27	05/10/2018 11:27	05/10/2018	4.00342	115928	6.77334	82.6973	5.82449	F	308856	NSG		Mammary fat pads	Medium	1034
Ran	Normal	114.1090731	232.6930332	9.899999619	6.699999809	83.0074266	No	No	No	28.5029	05/10/2018 11:27	9.9	1	05/10/2018	6.7	0.893483	4057	735	05/10/2018 11:27	05/10/2018 11:27	05/10/2018	4.00342	115928	6.77334	82.6973	5.82449	F	308856	NSG		Mammary fat pads	Medium	1034
Ran	Normal	247.0571743	89.25840915	7.099999905	4.900000095	135.8848045	No	No	No	39.4925	05/10/2018 11:25	7.1	1	05/10/2018	4.9	0.881492	4057	874	05/10/2018 11:25	05/10/2018 11:25	05/10/2018	6.2558	115925	8.53073	192.289	6.88155	F	308857	NSG		Mammary fat pads	Medium	1034
Ran	Normal	247.0571743	197.5538131	7.699999809	7	135.8848045	No	No	No	39.4925	05/10/2018 11:26	7.7	1	05/10/2018	7	0.881492	4057	874	05/10/2018 11:25	05/10/2018 11:25	05/10/2018	6.2558	115925	8.53073	192.289	6.88155	F	308857	NSG		Mammary fat pads	Medium	1034
Ran	Normal	63.69005278	89.25840915	7.099999905	4.900000095	107.0367176	No	No	No	34.4345	05/10/2018 11:25	7.1	1	05/10/2018	4.9	0.918636	4057	735	05/10/2018 11:26	05/10/2018 11:26	05/10/2018	1.8496	115927	7.55226	45.4696	6.21683	F	308857	NSG		Mammary fat pads	Medium	1034
Ran	Normal	63.69005278	197.5538131	7.699999809	7	107.0367176	No	No	No	34.4345	05/10/2018 11:26	7.7	1	05/10/2018	7	0.918636	4057	735	05/10/2018 11:26	05/10/2018 11:26	05/10/2018	1.8496	115927	7.55226	45.4696	6.21683	F	308857	NSG		Mammary fat pads	Medium	1034
Ran	Normal	45.018014	201.9211705	8.100000381	6.900000095	79.07546543	No	No	No	28.7758	28/09/2018 11:21	8.1	1	28/09/2018	6.9	0.896345	4057	735	28/09/2018 11:21	28/09/2018 11:21	28/09/2018	1.56444	115789	7.44514	33.5177	5.49597	F	308857	NSG		Mammary fat pads	Small	1034
