# Supplementary material for: An innovative non-invasive technique for subcutaneous tumour measurements
Source: PLoS One. 2019 Oct 14;14(10):e0216690. doi: 10.1371/journal.pone.0216690 (PMC6791540; doi:10.1371/journal.pone.0216690)
Supplement: S3 Dataset — (CSV) [file pone.0216690.s005.csv]

Study ID	Date	Animal ID	Operator	Calliper_Length	Calliper_Width	Tumour_Weight	Scan_Width	Scan_Length	Scan_Height
1	16/03/2018	90	1	11.8	9.3	0.36	8.44441	12.5886	5.74114
1	16/03/2018	90	1	11.8	9.3	0.36	8.46503	12.8904	5.25216
2	24/10/2017	63	2	12.2	10.4	0.324	9.41994	12.2249	2.89757
2	24/10/2017	63	2	12.2	10.4	0.324	10.321	14.1337	5.0555
2	24/10/2017	3	2	10.5	10.4	0.273	8.80276	10.2838	3.53725
2	24/10/2017	14	2	9.9	9.2	0.221	8.85098	9.70936	3.21827
2	24/10/2017	14	2	9.9	9.2	0.221	8.63256	9.17665	3.16714
2	24/10/2017	2	2	9.8	9.4	0.201	8.22533	8.7504	3.88706
2	24/10/2017	2	2	9.8	9.4	0.201	7.28404	7.90448	3.29802
2	24/10/2017	7	2	12.2	11.6	0.37	9.63117	12.2324	4.056
2	24/10/2017	7	2	12.2	11.6	0.37	9.35004	12.4106	4.58572
2	24/10/2017	75	2	11.6	11.5	0.398	11.0985	13.0318	4.24658
2	24/10/2017	75	2	11.6	11.5	0.398	9.23739	11.4568	3.73643
2	24/10/2017	1	2	12.2	8.5	0.325	8.70585	13.2391	3.45186
2	24/10/2017	1	2	12.2	8.5	0.325	7.5659	12.3723	4.27992
2	24/10/2017	29	2	14.3	11.6	0.479	8.46544	13.3279	3.30331
2	24/10/2017	29	2	14.3	11.6	0.479	10.5623	13.1584	4.50966
2	24/10/2017	5	2	10.6	10.4	0.283	10.6829	10.9227	4.81457
2	24/10/2017	5	2	10.6	10.4	0.283	10.3026	10.6583	4.074
2	24/10/2017	57	2	15.4	10	0.476	9.27183	15.1318	4.30424
2	24/10/2017	57	2	15.4	10	0.476	8.88399	15.1226	4.65324
2	24/10/2017	27	2	14.8	13	0.812	12.127	13.9746	5.86688
2	24/10/2017	27	2	14.8	13	0.812	11.2656	13.8598	5.75544
2	24/10/2017	35	2	14.7	13.4	0.553	14.8532	15.3143	5.71385
2	24/10/2017	35	2	14.7	13.4	0.553	12.485	13.448	5.26165
2	24/10/2017	18	2	14.5	12.7	1.054	10.3539	15.4596	5.05566
2	24/10/2017	18	2	14.5	12.7	1.054	10.8579	12.6391	3.45911
2	24/10/2017	18	2	14.5	12.7	1.054	8.21297	14.0525	4.51086
2	24/10/2017	54	2	11.4	9.5	0.225	10.3238	10.9339	2.94548
2	24/10/2017	43	2	16	12.9	0.756	11.4459	14.9324	4.98087
2	24/10/2017	43	2	16	12.9	0.756	10.3519	16.6043	4.41577
2	24/10/2017	26	2	17	11.4	0.661	14.8227	16.5698	4.79471
2	24/10/2017	26	2	17	11.4	0.661	8.6547	13.0163	2.71722
2	24/10/2017	33	2	16.9	13.7	0.761	13.2029	16.5694	4.98149
2	24/10/2017	33	2	16.9	13.7	0.761	15.7704	17.5017	5.55523
3	30/10/2017	3	2	1	1	0	0	0	0
3	30/10/2017	19	2	11.2	8.6	0.2	11.2535	13.7206	3.91216
3	30/10/2017	26	2	7.1	7.1	0.13	7.61802	9.77964	2.77552
3	30/10/2017	27	2	12.1	11.7	0.646	10.7839	12.8261	4.59804
3	30/10/2017	30	2	11.2	10.8	0.519	12.6607	16.3189	4.47945
3	30/10/2017	31	2	8.9	9.4	0.243	10.0559	11.3931	3.77584
3	30/10/2017	35	2	14.7	10	0.401	12.2951	15.7555	5.3001
3	30/10/2017	36	2	11.6	8.8	0.461	11.4905	14.2874	4.28907
3	30/10/2017	38	2	13.3	14.2	0.726	14.4331	15.0938	5.81782
3	30/10/2017	57	2	17.3	8.3		17.7273	21.3647	5.40229
3	30/10/2017	57	2	17.3	8.3		7.68954	10.0976	3.96892
3	03/11/2017	57	2	21.6	9.5	0.682	10.3062	16.8616	4.28354
3	03/11/2017	57	2	21.6	9.5	0.682	16.0427	16.5666	5.14596
3	03/11/2017	57	2	21.6	9.5	0.682	11.0878	16.4442	5.16851
3	03/11/2017	57	2	21.6	9.5	0.682	10.5171	12.2537	4.07991
3	03/11/2017	61	2	13	13.1	0.685	14.3116	14.9013	6.84691
3	03/11/2017	61	2	13	13.1	0.685	12.1515	12.9043	5.24037
3	03/11/2017	61	2	13	13.1	0.685	13.8857	14.0032	4.61684
3	03/11/2017	66	2	15.2	10.2	0.582	8.89949	14.7136	3.42876
3	03/11/2017	66	2	15.2	10.2	0.582	9.49155	12.6846	4.58364
3	03/11/2017	66	2	15.2	10.2	0.582	6.80887	9.12267	3.3522
3	03/11/2017	66	2	15.2	10.2	0.582	7.18765	9.75593	3.53232
3	03/11/2017	67	2	15.9	10.4	0.659	10.1958	13.3908	3.72668
3	03/11/2017	67	2	15.9	10.4	0.659	8.41749	13.2665	4.21756
3	03/11/2017	67	2	15.9	10.4	0.659	8.22433	12.3315	3.38206
3	03/11/2017	67	2	15.9	10.4	0.659	8.55533	10.871	3.89743
3	03/11/2017	75	2	14.3	12.6	0.728	15.4898	16.2757	7.43442
3	03/11/2017	75	2	14.3	12.6	0.728	17.3469	15.4565	7.82475
3	03/11/2017	75	2	14.3	12.6	0.728	12.9446	14.8438	6.72842
3	03/11/2017	75	2	14.3	12.6	0.728	13.7965	14.4634	6.39648
3	03/11/2017	76	2	14	11.5	0.705	9.2757	10.3501	3.59905
3	03/11/2017	76	2	14	11.5	0.705	10.309	11.0599	4.0313
3	03/11/2017	76	2	14	11.5	0.705	12.2235	14.7304	6.2704
3	03/11/2017	76	2	14	11.5	0.705	10.2096	14.0943	4.59632
3	03/11/2017	91	2	15.1	12	0.802	11.3665	13.4536	4.69782
3	03/11/2017	91	2	15.1	12	0.802	14.5693	15.9143	5.7451
3	03/11/2017	91	2	15.1	12	0.802	12.0704	15.299	6.54846
3	03/11/2017	91	2	15.1	12	0.802	12.5693	14.4425	4.77304
3	03/11/2017	92	2	11.6	10.1	0.506	11.4369	12.4833	4.30853
3	03/11/2017	92	2	11.6	10.1	0.506	12.341	15.8015	4.34761
3	03/11/2017	92	2	11.6	10.1	0.506	14.7392	20.9098	5.69653
3	03/11/2017	92	2	11.6	10.1	0.506	9.07567	13.2273	4.73129
3	03/11/2017	97	2	15.4	11.7	0.657	11.1798	17.0368	5.32019
3	03/11/2017	97	2	15.4	11.7	0.657	11.2631	16.5856	5.4409
3	03/11/2017	97	2	15.4	11.7	0.657	9.83447	15.1556	4.30568
3	03/11/2017	97	2	15.4	11.7	0.657	8.35675	15.1268	4.04769
4	16/11/2017	20	3	12	6.8	0.204	7.9321	14.4846	4.0159
4	16/11/2017	29	3	8.9	7.3	0.15	9.4103	10.7444	4.83293
4	16/11/2017	44	3	9.4	8.7	0.174	10.7814	11.3814	4.10148
4	16/11/2017	45	3	10.9	9.9.	0.162	11.5305	12.1886	4.35772
4	16/11/2017	46	3	9.8	8.7	0.165	10.6623	11.5511	5.34489
5	01/12/2017	41	4	9.4	12.3	0.23	10.8199	12.6874	4.06457
5	01/12/2017	41	4	9.4	12.3	0.23	8.56774	10.1459	3.60521
5	01/12/2017	41	4	9.4	12.3	0.23	8.42958	12.1798	3.86133
5	01/12/2017	64	4	8.8	7.2	0.17	7.8516	11.0964	4.22935
5	01/12/2017	64	4	8.8	7.2	0.17	6.14303	9.59787	3.45838
5	01/12/2017	64	4	8.8	7.2	0.17	7.38978	10.4535	3.95137
5	05/12/2017	8	2	10.4	10.8	0.202	11.2297	11.5428	2.81926
5	05/12/2017	8	2	10.4	10.8	0.202	11.1681	12.1934	3.41559
5	08/12/2017	1	2	9.2	7.9	0.119	6.85014	7.16577	3.30345
5	08/12/2017	1	2	9.2	7.9	0.119	7.09478	7.96823	3.15565
5	08/12/2017	2	2	9.2	8.7	0.164	7.53103	8.50396	3.89645
5	08/12/2017	2	2	9.2	8.7	0.164	8.57699	9.43159	3.61753
5	08/12/2017	5	2	8.9	7.6	0.151	6.91369	8.08368	3.42514
5	08/12/2017	5	2	8.9	7.6	0.151	7.85706	9.51376	3.82985
5	08/12/2017	24	2	7	7.2	0.089	6.26408	7.32116	2.02718
5	08/12/2017	24	2	7	7.2	0.089	6.25294	7.13456	1.80549
5	08/12/2017	10	2	12.6	12.3	0.376	11.9435	15.2738	4.83757
5	08/12/2017	10	2	12.6	12.3	0.376	10.7237	13.4448	4.49537
5	08/12/2017	79	2	12	10.9	0.142	11.5698	12.6632	5.07324
5	08/12/2017	79	2	12	10.9	0.142	12.7065	13.6059	4.85313
5	08/12/2017	96	2	12.6	9.2	0.389	8.74532	13.8327	3.92949
5	08/12/2017	96	2	12.6	9.2	0.389	8.38275	8.90043	3.32594
5	08/12/2017	14	2	10.3	10.3	0.261	8.40311	9.35596	4.2529
5	08/12/2017	14	2	10.3	10.3	0.261	8.7447	9.52796	4.84415
5	08/12/2017	15	2	10	9.6	0.144	9.34813	12.8477	3.2443
5	08/12/2017	15	2	10	9.6	0.144	10.5511	11.1282	2.8788
5	08/12/2017	17	2	9.8	7.8	0.142	6.75676	8.33766	3.27696
5	08/12/2017	17	2	9.8	7.8	0.142	7.17295	7.79246	3.42245
5	08/12/2017	19	2	8.1	7.5	0.175	5.93084	7.91274	3.63845
5	08/12/2017	19	2	8.1	7.5	0.175	6.41369	9.42975	3.4977
5	08/12/2017	28	2	11.4	9	0.198	7.55388	9.81928	4.38328
5	08/12/2017	28	2	11.4	9	0.198	6.4169	7.75246	2.42446
5	08/12/2017	29	2	9.1	8.8	0.137	6.57111	7.6654	3.89987
5	08/12/2017	29	2	9.1	8.8	0.137	7.18748	7.45984	3.582
5	08/12/2017	35	2	9	10	0.3	7.93499	9.63256	4.25078
5	08/12/2017	35	2	9	10	0.3	8.97605	10.8367	5.17156
5	08/12/2017	36	2	8	7.6	0.173	7.47105	9.79496	3.78908
5	08/12/2017	36	2	8	7.6	0.173	6.67887	8.64464	3.56405
5	08/12/2017	39	2	8.6	7.6	0.172	8.18774	10.1632	2.44388
5	08/12/2017	39	2	8.6	7.6	0.172	8.58681	9.61951	2.91888
5	08/12/2017	42	2	10.9	8.3	0.238	10.4447	11.6773	4.17383
5	08/12/2017	42	2	10.9	8.3	0.238	10.6039	11.8256	4.602
5	08/12/2017	54	2	9.6	8.8	0.233	8.21843	8.89607	4.3354
5	08/12/2017	54	2	9.6	8.8	0.233	8.51688	9.35	4.79183
5	08/12/2017	55	2	7.8	8.3	0.174	6.62626	7.77374	2.96039
5	08/12/2017	55	2	7.8	8.3	0.174	6.71388	7.99471	3.35122
5	08/12/2017	61	2	8.1	7.2	0.136	8.10746	8.05759	4.32328
5	08/12/2017	61	2	8.1	7.2	0.136	8.10992	8.54058	4.029
5	08/12/2017	71	2	8.3	8.4	0.177	8.7517	10.0594	3.87893
5	08/12/2017	71	2	8.3	8.4	0.177	8.59782	9.74246	4.23152
5	08/12/2017	75	2	12.7	12.2	0.407	12.721	15.1359	4.4825
5	08/12/2017	86	2	7	6.8	0.118	7.75211	8.90617	3.34137
5	08/12/2017	86	2	7	6.8	0.118	8.13285	8.81897	3.30128
5	08/12/2017	87	2	8.3	7.5	0.112	6.4153	7.68358	3.05568
5	08/12/2017	87	2	8.3	7.5	0.112	8.39044	9.96238	2.45106
5	08/12/2017	92	2	11.6	10	0.212	10.1849	11.3451	4.85625
5	08/12/2017	92	2	11.6	10	0.212	10.567	11.628	4.65689
5	08/12/2017	101	2	9.2	7.1	0.155	6.89853	8.97855	3.70147
5	08/12/2017	101	2	9.2	7.1	0.155	8.10619	10.3732	3.98987
5	08/12/2017	103	2	8.4	8	0.127	9.74907	10.2914	3.05645
5	08/12/2017	103	2	8.4	8	0.127	8.16909	12.8917	2.45906
5	08/12/2017	107	2	11.2	9.1	0.318	9.08093	9.80516	4.93854
5	08/12/2017	107	2	11.2	9.1	0.318	8.75672	9.73062	4.71655
5	08/12/2017	115	2	11.9	9.2	0.333	10.9514	12.6934	5.12279
5	08/12/2017	115	2	11.9	9.2	0.333	10.7008	12.4166	4.77615
6	12/12/2017	8	2	9.7	9	0.117	9.984	10.5348	2.9851
6	12/12/2017	8	2	9.7	9	0.117	9.88139	10.2099	3.01151
6	12/12/2017	19	2	9.9	8.4	0.075	8.49024	9.31488	3.20906
6	12/12/2017	19	2	9.9	8.4	0.075	9.02481	9.76978	3.12855
6	12/12/2017	22	2	1	1	0	0	0	0
6	12/12/2017	22	2	1	1	0	0	0	0
6	12/12/2017	23	2	8.4	8.3	0.076	8.20829	8.82203	2.26352
6	12/12/2017	23	2	8.4	8.3	0.076	7.75978	9.37896	2.49525
6	12/12/2017	29	2	10.3	9.8	0.141	10.6446	12.4833	3.82253
6	12/12/2017	29	2	10.3	9.8	0.141	9.59536	10.0571	2.48146
6	12/12/2017	42	2	8.6	7.5	0.077	8.03766	9.62108	2.3355
6	12/12/2017	42	2	8.6	7.5	0.077	8.57778	9.83119	2.6917
6	12/12/2017	43	2	11.1	9.6	0.193	9.94612	11.4507	3.94031
6	12/12/2017	43	2	11.1	9.6	0.193	9.39264	12.3059	3.66473
6	12/12/2017	48	2	8.4	6.5	0.081	7.13969	8.06351	2.98848
6	12/12/2017	48	2	8.4	6.5	0.081	7.67753	8.67672	2.75037
6	12/12/2017	54	2	9.2	8.1	0.11	8.39575	9.21949	3.41346
6	12/12/2017	54	2	9.2	8.1	0.11	8.30692	10.6313	3.62417
6	12/12/2017	56	2	9.2	9	0.148	9.24107	10.5595	4.1701
6	12/12/2017	56	2	9.2	9	0.148	9.03654	10.4349	4.15322
6	12/12/2017	57	2	9.8	9	0.145	7.79637	10.4938	3.17971
6	12/12/2017	57	2	9.8	9	0.145	8.04024	11.1116	3.40385
